# Supplementary material for: Snoopy’s hybrid simulator: a tool to construct and simulate hybrid biological models
Source: BMC Syst Biol. 2017 Jul 28;11:71. doi: 10.1186/s12918-017-0449-6 (PMC5534078; doi:10.1186/s12918-017-0449-6)
Supplement: Supplementary file 1 — An example \documentclass[12pt]{minimal} \usepackage{amsmath} \usepackage{wasysym} \usepackage{amsfonts} \usepackage{amssymb} \usepackage{amsbsy} \usepackage{mathrsfs} \usepackage{upgreek} \setlength{\oddsidemargin}{-69pt} \begin{document}${\mathcal {HPN}}$\end{document}ℋPNmodel. A Snoopy file implementing the calcium dynamics using \documentclass[12pt]{minimal} \usepackage{amsmath} \usepackage{wasysym} \usepackage{amsfonts} \usepackage{amssymb} \usepackage{amsbsy} \usepackage{mathrsfs} \usepackage{upgreek} \setlength{\oddsidemargin}{-69pt} \begin{document}${\mathcal {HPN}}$\end{document}ℋPN notations. (HPN 56 kb) [file 12918_2017_449_MOESM1_ESM.hpn]

<?xml version="1.0" encoding="UTF-8"?>
<?xml-stylesheet type="text/xsl" href="/xsl/spped2svg.xsl"?>
<Snoopy version="2" revision="1.21">
  <netclass name="Hybrid Petri Net"/>
  <nodeclasses count="9">
    <nodeclass count="2" name="Place">
      <node id="250385" net="1">
        <attribute name="Name" id="250386" net="1">
          <![CDATA[close]]>
          <graphics count="1">
            <graphic yoff="-21.00" x="260.00" y="114.00" id="250387" net="1" show="1" grparent="250395" state="1" pen="0,0,0" brush="255,255,255" thickness="1"/>
          </graphics>
        </attribute>
        <attribute name="ID" id="250388" net="1">
          <![CDATA[0]]>
          <graphics count="1">
            <graphic xoff="25.00" yoff="20.00" x="285.00" y="155.00" id="250389" net="1" show="0" grparent="250395" state="1" pen="0,0,0" brush="255,255,255" thickness="1"/>
          </graphics>
        </attribute>
        <attribute name="Marking" id="250390" net="1">
          <![CDATA[1]]>
          <graphics count="1">
            <graphic x="260.00" y="135.00" id="250391" net="1" show="1" grparent="250395" state="1" pen="0,0,0" brush="255,255,255" thickness="1"/>
          </graphics>
        </attribute>
        <attribute name="Logic" id="250392" net="1">
          <![CDATA[0]]>
          <graphics count="0"/>
        </attribute>
        <attribute name="Comment" id="250393" net="1">
          <![CDATA[]]>
          <graphics count="1">
            <graphic yoff="40.00" x="260.00" y="175.00" id="250394" net="1" show="1" grparent="250395" state="1" pen="0,0,0" brush="255,255,255" thickness="1"/>
          </graphics>
        </attribute>
        <graphics count="1">
          <graphic x="260.00" y="135.00" id="250395" net="1" show="1" w="20.00" h="20.00" state="1" pen="0,0,0" brush="255,255,255" thickness="1"/>
        </graphics>
      </node>
      <node id="250396" net="1">
        <attribute name="Name" id="250397" net="1">
          <![CDATA[open]]>
          <graphics count="1">
            <graphic xoff="1.00" yoff="-21.00" x="441.00" y="114.00" id="250398" net="1" show="1" grparent="250406" state="1" pen="0,0,0" brush="255,255,255" thickness="1"/>
          </graphics>
        </attribute>
        <attribute name="ID" id="250399" net="1">
          <![CDATA[1]]>
          <graphics count="1">
            <graphic xoff="25.00" yoff="20.00" x="465.00" y="155.00" id="250400" net="1" show="0" grparent="250406" state="1" pen="0,0,0" brush="255,255,255" thickness="1"/>
          </graphics>
        </attribute>
        <attribute name="Marking" id="250401" net="1">
          <![CDATA[0]]>
          <graphics count="1">
            <graphic x="440.00" y="135.00" id="250402" net="1" show="1" grparent="250406" state="1" pen="0,0,0" brush="255,255,255" thickness="1"/>
          </graphics>
        </attribute>
        <attribute name="Logic" id="250403" net="1">
          <![CDATA[0]]>
          <graphics count="0"/>
        </attribute>
        <attribute name="Comment" id="250404" net="1">
          <![CDATA[]]>
          <graphics count="1">
            <graphic yoff="40.00" x="440.00" y="175.00" id="250405" net="1" show="1" grparent="250406" state="1" pen="0,0,0" brush="255,255,255" thickness="1"/>
          </graphics>
        </attribute>
        <graphics count="1">
          <graphic x="440.00" y="135.00" id="250406" net="1" show="1" w="20.00" h="20.00" state="1" pen="0,0,0" brush="255,255,255" thickness="1"/>
        </graphics>
      </node>
    </nodeclass>
    <nodeclass count="1" name="Place, Continuous">
      <node id="250483" net="1">
        <attribute name="Fixed" id="250484" net="1">
          <![CDATA[0]]>
          <graphics count="0"/>
        </attribute>
        <attribute name="Name" id="250485" net="1">
          <![CDATA[Ca]]>
          <graphics count="1">
            <graphic xoff="23.00" x="463.00" y="245.00" id="250486" net="1" show="1" grparent="250494" state="1" pen="0,0,0" brush="255,255,255" thickness="1"/>
          </graphics>
        </attribute>
        <attribute name="ID" id="250487" net="1">
          <![CDATA[2]]>
          <graphics count="1">
            <graphic xoff="20.00" x="460.00" y="245.00" id="250488" net="1" show="0" grparent="250494" state="1" pen="0,0,0" brush="255,255,255" thickness="1"/>
          </graphics>
        </attribute>
        <attribute name="Marking" id="250489" net="1">
          <![CDATA[0]]>
          <graphics count="1">
            <graphic x="440.00" y="245.00" id="250490" net="1" show="1" grparent="250494" state="1" pen="0,0,0" brush="255,255,255" thickness="1"/>
          </graphics>
        </attribute>
        <attribute name="Logic" id="250491" net="1">
          <![CDATA[0]]>
          <graphics count="0"/>
        </attribute>
        <attribute name="Comment" id="250492" net="1">
          <![CDATA[]]>
          <graphics count="1">
            <graphic yoff="40.00" x="440.00" y="285.00" id="250493" net="1" show="1" grparent="250494" state="1" pen="0,0,0" brush="255,255,255" thickness="1"/>
          </graphics>
        </attribute>
        <graphics count="1">
          <graphic x="440.00" y="245.00" id="250494" net="1" show="1" w="20.00" h="20.00" state="1" pen="128,128,128" brush="255,255,255" thickness="3"/>
        </graphics>
      </node>
    </nodeclass>
    <nodeclass count="2" name="Transition">
      <node id="250407" net="1">
        <attribute name="Name" id="250408" net="1">
          <![CDATA[ch_opn]]>
          <graphics count="1">
            <graphic xoff="-2.00" yoff="-21.00" x="348.00" y="74.00" id="250409" net="1" show="1" grparent="250417" state="1" pen="0,0,0" brush="255,255,255" thickness="1"/>
          </graphics>
        </attribute>
        <attribute name="ID" id="250410" net="1">
          <![CDATA[0]]>
          <graphics count="1">
            <graphic xoff="25.00" yoff="20.00" x="375.00" y="115.00" id="250411" net="1" show="0" grparent="250417" state="1" pen="0,0,0" brush="255,255,255" thickness="1"/>
          </graphics>
        </attribute>
        <attribute name="Logic" id="250412" net="1">
          <![CDATA[0]]>
          <graphics count="0"/>
        </attribute>
        <attribute name="Comment" id="250413" net="1">
          <![CDATA[]]>
          <graphics count="1">
            <graphic xoff="40.00" x="390.00" y="95.00" id="250414" net="1" show="1" grparent="250417" state="1" pen="0,0,0" brush="255,255,255" thickness="1"/>
          </graphics>
        </attribute>
        <attribute name="FunctionList" type="ColList" id="250415" net="1">
          <colList row_count="1" col_count="2" active_row="0" active_col="0">
            <colList_head>
              <colList_colLabel>
                <![CDATA[Function set]]>
              </colList_colLabel>
              <colList_colLabel>
                <![CDATA[Function]]>
              </colList_colLabel>
            </colList_head>
            <colList_body>
              <colList_row nr="0">
                <colList_col nr="0">
                  <![CDATA[Main]]>
                </colList_col>
                <colList_col nr="1">
                  <![CDATA[MassAction(k1)]]>
                </colList_col>
              </colList_row>
            </colList_body>
          </colList>
          <graphics count="1">
            <graphic xoff="45.00" yoff="-25.00" x="395.00" y="70.00" id="250416" net="1" show="0" grparent="250417" state="1" pen="0,0,0" brush="255,255,255" thickness="1"/>
          </graphics>
        </attribute>
        <graphics count="1">
          <graphic x="350.00" y="95.00" id="250417" net="1" show="1" w="20.00" h="20.00" state="1" pen="0,0,0" brush="255,255,255" thickness="1"/>
        </graphics>
      </node>
      <node id="250418" net="1">
        <attribute name="Name" id="250419" net="1">
          <![CDATA[ch_close]]>
          <graphics count="1">
            <graphic xoff="4.00" yoff="19.00" x="354.00" y="199.00" id="250420" net="1" show="1" grparent="250428" state="1" pen="0,0,0" brush="255,255,255" thickness="1"/>
          </graphics>
        </attribute>
        <attribute name="ID" id="250421" net="1">
          <![CDATA[1]]>
          <graphics count="1">
            <graphic xoff="25.00" yoff="20.00" x="375.00" y="200.00" id="250422" net="1" show="0" grparent="250428" state="1" pen="0,0,0" brush="255,255,255" thickness="1"/>
          </graphics>
        </attribute>
        <attribute name="Logic" id="250423" net="1">
          <![CDATA[0]]>
          <graphics count="0"/>
        </attribute>
        <attribute name="Comment" id="250424" net="1">
          <![CDATA[]]>
          <graphics count="1">
            <graphic xoff="40.00" x="390.00" y="180.00" id="250425" net="1" show="1" grparent="250428" state="1" pen="0,0,0" brush="255,255,255" thickness="1"/>
          </graphics>
        </attribute>
        <attribute name="FunctionList" type="ColList" id="250426" net="1">
          <colList row_count="1" col_count="2" active_row="0" active_col="0">
            <colList_head>
              <colList_colLabel>
                <![CDATA[Function set]]>
              </colList_colLabel>
              <colList_colLabel>
                <![CDATA[Function]]>
              </colList_colLabel>
            </colList_head>
            <colList_body>
              <colList_row nr="0">
                <colList_col nr="0">
                  <![CDATA[Main]]>
                </colList_col>
                <colList_col nr="1">
                  <![CDATA[MassAction(k1)]]>
                </colList_col>
              </colList_row>
            </colList_body>
          </colList>
          <graphics count="1">
            <graphic xoff="45.00" yoff="-25.00" x="395.00" y="155.00" id="250427" net="1" show="0" grparent="250428" state="1" pen="0,0,0" brush="255,255,255" thickness="1"/>
          </graphics>
        </attribute>
        <graphics count="1">
          <graphic x="350.00" y="180.00" id="250428" net="1" show="1" w="20.00" h="20.00" state="1" pen="0,0,0" brush="255,255,255" thickness="1"/>
        </graphics>
      </node>
    </nodeclass>
    <nodeclass count="2" name="Transition, Continuous">
      <node id="250495" net="1">
        <attribute name="Name" id="250496" net="1">
          <![CDATA[Ca_inflow]]>
          <graphics count="1">
            <graphic xoff="47.00" yoff="-1.00" x="487.00" y="194.00" id="250497" net="1" show="1" grparent="250505" state="1" pen="0,0,0" brush="255,255,255" thickness="1"/>
          </graphics>
        </attribute>
        <attribute name="ID" id="250498" net="1">
          <![CDATA[2]]>
          <graphics count="1">
            <graphic xoff="25.00" yoff="20.00" x="465.00" y="215.00" id="250499" net="1" show="0" grparent="250505" state="1" pen="0,0,0" brush="255,255,255" thickness="1"/>
          </graphics>
        </attribute>
        <attribute name="Logic" id="250500" net="1">
          <![CDATA[0]]>
          <graphics count="0"/>
        </attribute>
        <attribute name="Comment" id="250501" net="1">
          <![CDATA[]]>
          <graphics count="1">
            <graphic xoff="40.00" x="480.00" y="195.00" id="250502" net="1" show="1" grparent="250505" state="1" pen="0,0,0" brush="255,255,255" thickness="1"/>
          </graphics>
        </attribute>
        <attribute name="FunctionList" type="ColList" id="250503" net="1">
          <colList row_count="1" col_count="2" active_row="0" active_col="0">
            <colList_head>
              <colList_colLabel>
                <![CDATA[Function set]]>
              </colList_colLabel>
              <colList_colLabel>
                <![CDATA[Function]]>
              </colList_colLabel>
            </colList_head>
            <colList_body>
              <colList_row nr="0">
                <colList_col nr="0">
                  <![CDATA[Main]]>
                </colList_col>
                <colList_col nr="1">
                  <![CDATA[open*k2]]>
                </colList_col>
              </colList_row>
            </colList_body>
          </colList>
          <graphics count="1">
            <graphic xoff="25.00" yoff="30.00" x="465.00" y="225.00" id="250504" net="1" show="0" grparent="250505" state="1" pen="0,0,0" brush="255,255,255" thickness="1"/>
          </graphics>
        </attribute>
        <graphics count="1">
          <graphic x="440.00" y="195.00" id="250505" net="1" show="1" w="20.00" h="20.00" state="1" pen="128,128,128" brush="255,255,255" thickness="3"/>
        </graphics>
      </node>
      <node id="250557" net="1">
        <attribute name="Name" id="250558" net="1">
          <![CDATA[Ca_pump]]>
          <graphics count="1">
            <graphic xoff="44.00" yoff="-2.00" x="484.00" y="293.00" id="250559" net="1" show="1" grparent="250567" state="1" pen="0,0,0" brush="255,255,255" thickness="1"/>
          </graphics>
        </attribute>
        <attribute name="ID" id="250560" net="1">
          <![CDATA[3]]>
          <graphics count="1">
            <graphic xoff="25.00" yoff="20.00" x="465.00" y="315.00" id="250561" net="1" show="0" grparent="250567" state="1" pen="0,0,0" brush="255,255,255" thickness="1"/>
          </graphics>
        </attribute>
        <attribute name="Logic" id="250562" net="1">
          <![CDATA[0]]>
          <graphics count="0"/>
        </attribute>
        <attribute name="Comment" id="250563" net="1">
          <![CDATA[]]>
          <graphics count="1">
            <graphic xoff="40.00" x="480.00" y="295.00" id="250564" net="1" show="1" grparent="250567" state="1" pen="0,0,0" brush="255,255,255" thickness="1"/>
          </graphics>
        </attribute>
        <attribute name="FunctionList" type="ColList" id="250565" net="1">
          <colList row_count="1" col_count="2" active_row="0" active_col="0">
            <colList_head>
              <colList_colLabel>
                <![CDATA[Function set]]>
              </colList_colLabel>
              <colList_colLabel>
                <![CDATA[Function]]>
              </colList_colLabel>
            </colList_head>
            <colList_body>
              <colList_row nr="0">
                <colList_col nr="0">
                  <![CDATA[Main]]>
                </colList_col>
                <colList_col nr="1">
                  <![CDATA[MassAction(k3)]]>
                </colList_col>
              </colList_row>
            </colList_body>
          </colList>
          <graphics count="1">
            <graphic xoff="25.00" yoff="30.00" x="465.00" y="325.00" id="250566" net="1" show="0" grparent="250567" state="1" pen="0,0,0" brush="255,255,255" thickness="1"/>
          </graphics>
        </attribute>
        <graphics count="1">
          <graphic x="440.00" y="295.00" id="250567" net="1" show="1" w="20.00" h="20.00" state="1" pen="128,128,128" brush="255,255,255" thickness="3"/>
        </graphics>
      </node>
    </nodeclass>
    <nodeclass count="0" name="Immediate Transition"/>
    <nodeclass count="0" name="Deterministic Transition"/>
    <nodeclass count="0" name="Scheduled Transition"/>
    <nodeclass count="0" name="Coarse Place"/>
    <nodeclass count="0" name="Coarse Transition"/>
  </nodeclasses>
  <edgeclasses count="6">
    <edgeclass count="6" name="Edge">
      <edge source="250385" target="250407" id="250429" net="1">
        <attribute name="Comment" id="250430" net="1">
          <![CDATA[]]>
          <graphics count="1">
            <graphic xoff="40.00" x="344.57" y="115.19" id="250431" net="1" show="1" grparent="250434" state="1" pen="0,0,0" brush="255,255,255" thickness="1"/>
          </graphics>
        </attribute>
        <attribute name="Multiplicity" id="250432" net="1">
          <![CDATA[1]]>
          <graphics count="1">
            <graphic xoff="5.00" yoff="5.00" x="309.57" y="120.19" id="250433" net="1" show="1" grparent="250434" state="1" pen="0,0,0" brush="255,255,255" thickness="1"/>
          </graphics>
        </attribute>
        <graphics count="1">
          <graphic id="250434" net="1" source="250395" target="250417" state="1" show="1" pen="0,0,0" brush="0,0,0" edge_designtype="3" thickness="1">
            <points count="2">
              <point x="269.14" y="130.94"/>
              <point x="340.00" y="99.44"/>
            </points>
          </graphic>
        </graphics>
      </edge>
      <edge source="250407" target="250396" id="250435" net="1">
        <attribute name="Comment" id="250436" net="1">
          <![CDATA[]]>
          <graphics count="1">
            <graphic xoff="40.00" x="435.43" y="115.19" id="250437" net="1" show="1" grparent="250440" state="1" pen="0,0,0" brush="255,255,255" thickness="1"/>
          </graphics>
        </attribute>
        <attribute name="Multiplicity" id="250438" net="1">
          <![CDATA[1]]>
          <graphics count="1">
            <graphic xoff="5.00" yoff="5.00" x="400.43" y="120.19" id="250439" net="1" show="1" grparent="250440" state="1" pen="0,0,0" brush="255,255,255" thickness="1"/>
          </graphics>
        </attribute>
        <graphics count="1">
          <graphic id="250440" net="1" source="250417" target="250406" state="1" show="1" pen="0,0,0" brush="0,0,0" edge_designtype="3" thickness="1">
            <points count="2">
              <point x="360.00" y="99.44"/>
              <point x="430.86" y="130.94"/>
            </points>
          </graphic>
        </graphics>
      </edge>
      <edge source="250396" target="250418" id="250441" net="1">
        <attribute name="Comment" id="250442" net="1">
          <![CDATA[]]>
          <graphics count="1">
            <graphic xoff="40.00" x="435.53" y="157.24" id="250443" net="1" show="1" grparent="250446" state="1" pen="0,0,0" brush="255,255,255" thickness="1"/>
          </graphics>
        </attribute>
        <attribute name="Multiplicity" id="250444" net="1">
          <![CDATA[1]]>
          <graphics count="1">
            <graphic xoff="5.00" yoff="5.00" x="400.53" y="162.24" id="250445" net="1" show="1" grparent="250446" state="1" pen="0,0,0" brush="255,255,255" thickness="1"/>
          </graphics>
        </attribute>
        <graphics count="1">
          <graphic id="250446" net="1" source="250406" target="250428" state="1" show="1" pen="0,0,0" brush="0,0,0" edge_designtype="3" thickness="1">
            <points count="2">
              <point x="431.06" y="139.47"/>
              <point x="360.00" y="175.00"/>
            </points>
          </graphic>
        </graphics>
      </edge>
      <edge source="250418" target="250385" id="250447" net="1">
        <attribute name="Comment" id="250448" net="1">
          <![CDATA[]]>
          <graphics count="1">
            <graphic xoff="40.00" x="344.47" y="157.24" id="250449" net="1" show="1" grparent="250452" state="1" pen="0,0,0" brush="255,255,255" thickness="1"/>
          </graphics>
        </attribute>
        <attribute name="Multiplicity" id="250450" net="1">
          <![CDATA[1]]>
          <graphics count="1">
            <graphic xoff="5.00" yoff="5.00" x="309.47" y="162.24" id="250451" net="1" show="1" grparent="250452" state="1" pen="0,0,0" brush="255,255,255" thickness="1"/>
          </graphics>
        </attribute>
        <graphics count="1">
          <graphic id="250452" net="1" source="250428" target="250395" state="1" show="1" pen="0,0,0" brush="0,0,0" edge_designtype="3" thickness="1">
            <points count="2">
              <point x="340.00" y="175.00"/>
              <point x="268.94" y="139.47"/>
            </points>
          </graphic>
        </graphics>
      </edge>
      <edge source="250495" target="250483" id="250510" net="1">
        <attribute name="Comment" id="250511" net="1">
          <![CDATA[]]>
          <graphics count="1">
            <graphic xoff="40.00" yoff="2.50" x="480.00" y="222.50" id="250512" net="1" show="1" grparent="250515" state="1" pen="0,0,0" brush="255,255,255" thickness="1"/>
          </graphics>
        </attribute>
        <attribute name="Multiplicity" id="250513" net="1">
          <![CDATA[1]]>
          <graphics count="1">
            <graphic xoff="5.00" yoff="7.50" x="445.00" y="227.50" id="250514" net="1" show="1" grparent="250515" state="1" pen="0,0,0" brush="255,255,255" thickness="1"/>
          </graphics>
        </attribute>
        <graphics count="1">
          <graphic id="250515" net="1" source="250505" target="250494" state="1" show="1" pen="0,0,0" brush="0,0,0" edge_designtype="3" thickness="1">
            <points count="2">
              <point x="440.00" y="205.00"/>
              <point x="440.00" y="235.00"/>
            </points>
          </graphic>
        </graphics>
      </edge>
      <edge source="250483" target="250557" id="250568" net="1">
        <attribute name="Comment" id="250569" net="1">
          <![CDATA[]]>
          <graphics count="1">
            <graphic xoff="40.00" x="480.00" y="270.00" id="250570" net="1" show="1" grparent="250573" state="1" pen="0,0,0" brush="255,255,255" thickness="1"/>
          </graphics>
        </attribute>
        <attribute name="Multiplicity" id="250571" net="1">
          <![CDATA[1]]>
          <graphics count="1">
            <graphic xoff="5.00" yoff="5.00" x="445.00" y="275.00" id="250572" net="1" show="1" grparent="250573" state="1" pen="0,0,0" brush="255,255,255" thickness="1"/>
          </graphics>
        </attribute>
        <graphics count="1">
          <graphic id="250573" net="1" source="250494" target="250567" state="1" show="1" pen="0,0,0" brush="0,0,0" edge_designtype="3" thickness="1">
            <points count="2">
              <point x="440.00" y="255.00"/>
              <point x="440.00" y="285.00"/>
            </points>
          </graphic>
        </graphics>
      </edge>
    </edgeclass>
    <edgeclass count="0" name="Read Edge"/>
    <edgeclass count="0" name="Inhibitor Edge"/>
    <edgeclass count="0" name="Reset Edge"/>
    <edgeclass count="0" name="Equal Edge"/>
    <edgeclass count="1" name="Modifier Edge">
      <edge source="250396" target="250495" id="250506" net="1">
        <attribute name="Comment" id="250507" net="1">
          <![CDATA[]]>
          <graphics count="1">
            <graphic xoff="40.00" x="480.00" y="165.00" id="250508" net="1" show="1" grparent="250509" state="1" pen="0,0,0" brush="255,255,255" thickness="1"/>
          </graphics>
        </attribute>
        <graphics count="1">
          <graphic id="250509" net="1" source="250406" target="250505" state="1" show="1" pen="0,0,0" brush="0,0,0" edge_designtype="3" thickness="1" ArrowRight="3" ArrowLeftThickness="10" ArrowRightThickness="10">
            <points count="2">
              <point x="440.00" y="145.00"/>
              <point x="440.00" y="185.00"/>
            </points>
          </graphic>
        </graphics>
      </edge>
    </edgeclass>
  </edgeclasses>
  <metadataclasses count="8">
    <metadataclass count="1" name="General">
      <metadata id="250360" net="1">
        <attribute name="Name" id="250361" net="1">
          <![CDATA[]]>
          <graphics count="1">
            <graphic x="20.00" y="20.00" id="250362" net="1" show="1" grparent="250373" state="1" pen="0,0,0" brush="255,255,255" thickness="1"/>
          </graphics>
        </attribute>
        <attribute name="Created" id="250363" net="1">
          <![CDATA[2017-03-20 09:32:34]]>
          <graphics count="1">
            <graphic xoff="25.00" yoff="20.00" x="45.00" y="40.00" id="250364" net="1" show="0" grparent="250373" state="1" pen="0,0,0" brush="255,255,255" thickness="1"/>
          </graphics>
        </attribute>
        <attribute name="Authors" id="250365" net="1">
          <![CDATA[]]>
          <graphics count="1">
            <graphic xoff="25.00" yoff="40.00" x="45.00" y="60.00" id="250366" net="1" show="1" grparent="250373" state="1" pen="0,0,0" brush="255,255,255" thickness="1"/>
          </graphics>
        </attribute>
        <attribute name="Keywords" id="250367" net="1">
          <![CDATA[]]>
          <graphics count="1">
            <graphic xoff="40.00" yoff="25.00" x="60.00" y="45.00" id="250368" net="1" show="1" grparent="250373" state="1" pen="0,0,0" brush="255,255,255" thickness="1"/>
          </graphics>
        </attribute>
        <attribute name="Description" id="250369" net="1">
          <![CDATA[]]>
          <graphics count="1">
            <graphic xoff="25.00" yoff="40.00" x="45.00" y="60.00" id="250370" net="1" show="1" grparent="250373" state="1" pen="0,0,0" brush="255,255,255" thickness="1"/>
          </graphics>
        </attribute>
        <attribute name="References" id="250371" net="1">
          <![CDATA[]]>
          <graphics count="1">
            <graphic xoff="25.00" yoff="40.00" x="45.00" y="60.00" id="250372" net="1" show="1" grparent="250373" state="1" pen="0,0,0" brush="255,255,255" thickness="1"/>
          </graphics>
        </attribute>
        <graphics count="1">
          <graphic x="20.00" y="20.00" id="250373" net="1" show="1" w="1.00" h="1.00" state="1" pen="255,255,255" brush="255,255,255" thickness="1"/>
        </graphics>
      </metadata>
    </metadataclass>
    <metadataclass count="0" name="Comment"/>
    <metadataclass count="0" name="Image"/>
    <metadataclass count="3" name="Constant Class">
      <metadata id="250586" net="1">
        <attribute name="ID" id="250587" net="1">
          <![CDATA[0]]>
          <graphics count="0"/>
        </attribute>
        <attribute name="Group" id="250588" net="1">
          <![CDATA[all]]>
          <graphics count="1">
            <graphic x="50.00" y="50.00" id="250589" net="1" show="0" grparent="250598" state="1" pen="0,0,0" brush="255,255,255" thickness="1"/>
          </graphics>
        </attribute>
        <attribute name="Type" id="250590" net="1">
          <![CDATA[double]]>
          <graphics count="1">
            <graphic x="50.00" y="50.00" id="250591" net="1" show="0" grparent="250598" state="1" pen="0,0,0" brush="255,255,255" thickness="1"/>
          </graphics>
        </attribute>
        <attribute name="Name" id="250592" net="1">
          <![CDATA[k1]]>
          <graphics count="1">
            <graphic x="50.00" y="50.00" id="250593" net="1" show="0" grparent="250598" state="1" pen="0,0,0" brush="255,255,255" thickness="1"/>
          </graphics>
        </attribute>
        <attribute name="ValueList" type="ColList" id="250594" net="1">
          <colList row_count="1" col_count="2" active_row="0" active_col="0">
            <colList_head>
              <colList_colLabel>
                <![CDATA[Value set]]>
              </colList_colLabel>
              <colList_colLabel>
                <![CDATA[Value]]>
              </colList_colLabel>
            </colList_head>
            <colList_body>
              <colList_row nr="0">
                <colList_col nr="0">
                  <![CDATA[Main]]>
                </colList_col>
                <colList_col nr="1">
                  <![CDATA[0.1]]>
                </colList_col>
              </colList_row>
            </colList_body>
          </colList>
          <graphics count="1">
            <graphic x="50.00" y="50.00" id="250595" net="1" show="0" grparent="250598" state="1" pen="0,0,0" brush="255,255,255" thickness="1"/>
          </graphics>
        </attribute>
        <attribute name="Comment" id="250596" net="1">
          <![CDATA[]]>
          <graphics count="1">
            <graphic x="50.00" y="50.00" id="250597" net="1" show="0" grparent="250598" state="1" pen="0,0,0" brush="255,255,255" thickness="1"/>
          </graphics>
        </attribute>
        <graphics count="1">
          <graphic x="50.00" y="50.00" id="250598" net="1" show="0" state="1" pen="255,255,255" brush="255,255,255" thickness="1"/>
        </graphics>
      </metadata>
      <metadata id="250599" net="1">
        <attribute name="ID" id="250600" net="1">
          <![CDATA[1]]>
          <graphics count="0"/>
        </attribute>
        <attribute name="Group" id="250601" net="1">
          <![CDATA[all]]>
          <graphics count="1">
            <graphic x="50.00" y="50.00" id="250602" net="1" show="0" grparent="250611" state="1" pen="0,0,0" brush="255,255,255" thickness="1"/>
          </graphics>
        </attribute>
        <attribute name="Type" id="250603" net="1">
          <![CDATA[int]]>
          <graphics count="1">
            <graphic x="50.00" y="50.00" id="250604" net="1" show="0" grparent="250611" state="1" pen="0,0,0" brush="255,255,255" thickness="1"/>
          </graphics>
        </attribute>
        <attribute name="Name" id="250605" net="1">
          <![CDATA[k2]]>
          <graphics count="1">
            <graphic x="50.00" y="50.00" id="250606" net="1" show="0" grparent="250611" state="1" pen="0,0,0" brush="255,255,255" thickness="1"/>
          </graphics>
        </attribute>
        <attribute name="ValueList" type="ColList" id="250607" net="1">
          <colList row_count="1" col_count="2" active_row="0" active_col="0">
            <colList_head>
              <colList_colLabel>
                <![CDATA[Value set]]>
              </colList_colLabel>
              <colList_colLabel>
                <![CDATA[Value]]>
              </colList_colLabel>
            </colList_head>
            <colList_body>
              <colList_row nr="0">
                <colList_col nr="0">
                  <![CDATA[Main]]>
                </colList_col>
                <colList_col nr="1">
                  <![CDATA[1]]>
                </colList_col>
              </colList_row>
            </colList_body>
          </colList>
          <graphics count="1">
            <graphic x="50.00" y="50.00" id="250608" net="1" show="0" grparent="250611" state="1" pen="0,0,0" brush="255,255,255" thickness="1"/>
          </graphics>
        </attribute>
        <attribute name="Comment" id="250609" net="1">
          <![CDATA[]]>
          <graphics count="1">
            <graphic x="50.00" y="50.00" id="250610" net="1" show="0" grparent="250611" state="1" pen="0,0,0" brush="255,255,255" thickness="1"/>
          </graphics>
        </attribute>
        <graphics count="1">
          <graphic x="50.00" y="50.00" id="250611" net="1" show="0" state="1" pen="255,255,255" brush="255,255,255" thickness="1"/>
        </graphics>
      </metadata>
      <metadata id="250612" net="1">
        <attribute name="ID" id="250613" net="1">
          <![CDATA[2]]>
          <graphics count="0"/>
        </attribute>
        <attribute name="Group" id="250614" net="1">
          <![CDATA[all]]>
          <graphics count="1">
            <graphic x="50.00" y="50.00" id="250615" net="1" show="0" grparent="250624" state="1" pen="0,0,0" brush="255,255,255" thickness="1"/>
          </graphics>
        </attribute>
        <attribute name="Type" id="250616" net="1">
          <![CDATA[int]]>
          <graphics count="1">
            <graphic x="50.00" y="50.00" id="250617" net="1" show="0" grparent="250624" state="1" pen="0,0,0" brush="255,255,255" thickness="1"/>
          </graphics>
        </attribute>
        <attribute name="Name" id="250618" net="1">
          <![CDATA[k3]]>
          <graphics count="1">
            <graphic x="50.00" y="50.00" id="250619" net="1" show="0" grparent="250624" state="1" pen="0,0,0" brush="255,255,255" thickness="1"/>
          </graphics>
        </attribute>
        <attribute name="ValueList" type="ColList" id="250620" net="1">
          <colList row_count="1" col_count="2" active_row="0" active_col="0">
            <colList_head>
              <colList_colLabel>
                <![CDATA[Value set]]>
              </colList_colLabel>
              <colList_colLabel>
                <![CDATA[Value]]>
              </colList_colLabel>
            </colList_head>
            <colList_body>
              <colList_row nr="0">
                <colList_col nr="0">
                  <![CDATA[Main]]>
                </colList_col>
                <colList_col nr="1">
                  <![CDATA[0.1]]>
                </colList_col>
              </colList_row>
            </colList_body>
          </colList>
          <graphics count="1">
            <graphic x="50.00" y="50.00" id="250621" net="1" show="0" grparent="250624" state="1" pen="0,0,0" brush="255,255,255" thickness="1"/>
          </graphics>
        </attribute>
        <attribute name="Comment" id="250622" net="1">
          <![CDATA[]]>
          <graphics count="1">
            <graphic x="50.00" y="50.00" id="250623" net="1" show="0" grparent="250624" state="1" pen="0,0,0" brush="255,255,255" thickness="1"/>
          </graphics>
        </attribute>
        <graphics count="1">
          <graphic x="50.00" y="50.00" id="250624" net="1" show="0" state="1" pen="255,255,255" brush="255,255,255" thickness="1"/>
        </graphics>
      </metadata>
    </metadataclass>
    <metadataclass count="0" name="Function Class"/>
    <metadataclass count="3" name="Plot">
      <metadata id="250655" net="1">
        <attribute name="Name" id="250656" net="1">
          <![CDATA[Default View]]>
          <graphics count="0"/>
        </attribute>
        <attribute name="ID" id="250657" net="1">
          <![CDATA[0]]>
          <graphics count="0"/>
        </attribute>
        <attribute name="Comment" id="250658" net="1">
          <![CDATA[]]>
          <graphics count="0"/>
        </attribute>
        <attribute name="Nodeclass" id="250659" net="1">
          <![CDATA[Place]]>
          <graphics count="0"/>
        </attribute>
        <attribute name="ViewerType" id="250660" net="1">
          <![CDATA[xyPlot]]>
          <graphics count="0"/>
        </attribute>
        <attribute name="Results" id="250661" net="1">
          <![CDATA[Marking]]>
          <graphics count="0"/>
        </attribute>
        <attribute name="NodeColour" id="250662" net="1">
          <![CDATA[0]]>
          <graphics count="0"/>
        </attribute>
        <attribute name="RegEx" id="250663" net="1">
          <![CDATA[]]>
          <graphics count="0"/>
        </attribute>
        <attribute name="RegExInvert" id="250664" net="1">
          <![CDATA[0]]>
          <graphics count="0"/>
        </attribute>
        <attribute name="PlaceList" type="ColList" id="250665" net="1">
          <colList row_count="0" col_count="1" active_row="0" active_col="0">
            <colList_head>
              <colList_colLabel>
                <![CDATA[]]>
              </colList_colLabel>
            </colList_head>
            <colList_body/>
          </colList>
          <graphics count="0"/>
        </attribute>
        <attribute name="CurveInfo" type="ColList" id="250666" net="1">
          <colList row_count="0" col_count="7" active_row="0" active_col="0">
            <colList_head>
              <colList_colLabel>
                <![CDATA[]]>
              </colList_colLabel>
              <colList_colLabel>
                <![CDATA[]]>
              </colList_colLabel>
              <colList_colLabel>
                <![CDATA[]]>
              </colList_colLabel>
              <colList_colLabel>
                <![CDATA[]]>
              </colList_colLabel>
              <colList_colLabel>
                <![CDATA[]]>
              </colList_colLabel>
              <colList_colLabel>
                <![CDATA[]]>
              </colList_colLabel>
              <colList_colLabel>
                <![CDATA[]]>
              </colList_colLabel>
            </colList_head>
            <colList_body/>
          </colList>
          <graphics count="0"/>
        </attribute>
        <attribute name="IsCurrent" id="250667" net="1">
          <![CDATA[0]]>
          <graphics count="0"/>
        </attribute>
        <attribute name="ViewTitle" id="250668" net="1">
          <![CDATA[Default View]]>
          <graphics count="0"/>
        </attribute>
        <attribute name="ChartWidth" id="250669" net="1">
          <![CDATA[600]]>
          <graphics count="0"/>
        </attribute>
        <attribute name="ChartHeight" id="250670" net="1">
          <![CDATA[600]]>
          <graphics count="0"/>
        </attribute>
        <attribute name="WindowWidth" id="250671" net="1">
          <![CDATA[600]]>
          <graphics count="0"/>
        </attribute>
        <attribute name="WindowHeight" id="250672" net="1">
          <![CDATA[600]]>
          <graphics count="0"/>
        </attribute>
        <attribute name="XAxisTitle" id="250673" net="1">
          <![CDATA[Time]]>
          <graphics count="0"/>
        </attribute>
        <attribute name="YAxisTitle" id="250674" net="1">
          <![CDATA[]]>
          <graphics count="0"/>
        </attribute>
        <attribute name="DefaultLineWidth" id="250675" net="1">
          <![CDATA[2]]>
          <graphics count="0"/>
        </attribute>
        <attribute name="DefaultLineStyle" id="250676" net="1">
          <![CDATA[100]]>
          <graphics count="0"/>
        </attribute>
        <attribute name="ShowLegend" id="250677" net="1">
          <![CDATA[1]]>
          <graphics count="0"/>
        </attribute>
        <attribute name="LegendHorizontalPosition" id="250678" net="1">
          <![CDATA[32]]>
          <graphics count="0"/>
        </attribute>
        <attribute name="LegendVerticalPosition" id="250679" net="1">
          <![CDATA[1]]>
          <graphics count="0"/>
        </attribute>
        <attribute name="ShowLines" id="250680" net="1">
          <![CDATA[1]]>
          <graphics count="0"/>
        </attribute>
        <attribute name="ShowSymbols" id="250681" net="1">
          <![CDATA[0]]>
          <graphics count="0"/>
        </attribute>
        <attribute name="BarWidth" id="250682" net="1">
          <![CDATA[20]]>
          <graphics count="0"/>
        </attribute>
        <attribute name="IntervalWidth" id="250683" net="1">
          <![CDATA[0]]>
          <graphics count="0"/>
        </attribute>
        <attribute name="XAxisVariable" id="250684" net="1">
          <![CDATA[Time]]>
          <graphics count="0"/>
        </attribute>
        <attribute name="XAxisVariableName" id="250685" net="1">
          <![CDATA[Simulation Time]]>
          <graphics count="0"/>
        </attribute>
        <attribute name="SumOfNodes" id="250686" net="1">
          <![CDATA[0]]>
          <graphics count="0"/>
        </attribute>
        <attribute name="FixedXAdjustment" id="250687" net="1">
          <![CDATA[0]]>
          <graphics count="0"/>
        </attribute>
        <attribute name="FixedYAdjustment" id="250688" net="1">
          <![CDATA[0]]>
          <graphics count="0"/>
        </attribute>
        <attribute name="X_Axis_Max" id="250689" net="1">
          <![CDATA[1]]>
          <graphics count="0"/>
        </attribute>
        <attribute name="X_Axis_Min" id="250690" net="1">
          <![CDATA[0]]>
          <graphics count="0"/>
        </attribute>
        <attribute name="Y_Axis_Max" id="250691" net="1">
          <![CDATA[1]]>
          <graphics count="0"/>
        </attribute>
        <attribute name="Y_Axis_Min" id="250692" net="1">
          <![CDATA[0]]>
          <graphics count="0"/>
        </attribute>
        <attribute name="X_ZOOM" id="250693" net="1">
          <![CDATA[1]]>
          <graphics count="0"/>
        </attribute>
        <attribute name="Y_ZOOM" id="250694" net="1">
          <![CDATA[1]]>
          <graphics count="0"/>
        </attribute>
        <attribute name="SortCurvesBy" id="250695" net="1">
          <![CDATA[0]]>
          <graphics count="0"/>
        </attribute>
        <attribute name="HistogramFrequencyType" id="250696" net="1">
          <![CDATA[0]]>
          <graphics count="0"/>
        </attribute>
        <graphics count="0"/>
      </metadata>
      <metadata id="250697" net="1">
        <attribute name="Name" id="250698" net="1">
          <![CDATA[channels]]>
          <graphics count="0"/>
        </attribute>
        <attribute name="ID" id="250699" net="1">
          <![CDATA[1]]>
          <graphics count="0"/>
        </attribute>
        <attribute name="Comment" id="250700" net="1">
          <![CDATA[]]>
          <graphics count="0"/>
        </attribute>
        <attribute name="Nodeclass" id="250701" net="1">
          <![CDATA[Place]]>
          <graphics count="0"/>
        </attribute>
        <attribute name="ViewerType" id="250702" net="1">
          <![CDATA[xyPlot]]>
          <graphics count="0"/>
        </attribute>
        <attribute name="Results" id="250703" net="1">
          <![CDATA[Marking]]>
          <graphics count="0"/>
        </attribute>
        <attribute name="NodeColour" id="250704" net="1">
          <![CDATA[0]]>
          <graphics count="0"/>
        </attribute>
        <attribute name="RegEx" id="250705" net="1">
          <![CDATA[op]]>
          <graphics count="0"/>
        </attribute>
        <attribute name="RegExInvert" id="250706" net="1">
          <![CDATA[0]]>
          <graphics count="0"/>
        </attribute>
        <attribute name="PlaceList" type="ColList" id="250707" net="1">
          <colList row_count="0" col_count="1" active_row="0" active_col="0">
            <colList_head>
              <colList_colLabel>
                <![CDATA[]]>
              </colList_colLabel>
            </colList_head>
            <colList_body/>
          </colList>
          <graphics count="0"/>
        </attribute>
        <attribute name="CurveInfo" type="ColList" id="250708" net="1">
          <colList row_count="0" col_count="7" active_row="0" active_col="0">
            <colList_head>
              <colList_colLabel>
                <![CDATA[]]>
              </colList_colLabel>
              <colList_colLabel>
                <![CDATA[]]>
              </colList_colLabel>
              <colList_colLabel>
                <![CDATA[]]>
              </colList_colLabel>
              <colList_colLabel>
                <![CDATA[]]>
              </colList_colLabel>
              <colList_colLabel>
                <![CDATA[]]>
              </colList_colLabel>
              <colList_colLabel>
                <![CDATA[]]>
              </colList_colLabel>
              <colList_colLabel>
                <![CDATA[]]>
              </colList_colLabel>
            </colList_head>
            <colList_body/>
          </colList>
          <graphics count="0"/>
        </attribute>
        <attribute name="IsCurrent" id="250709" net="1">
          <![CDATA[0]]>
          <graphics count="0"/>
        </attribute>
        <attribute name="ViewTitle" id="250710" net="1">
          <![CDATA[channels]]>
          <graphics count="0"/>
        </attribute>
        <attribute name="ChartWidth" id="250711" net="1">
          <![CDATA[600]]>
          <graphics count="0"/>
        </attribute>
        <attribute name="ChartHeight" id="250712" net="1">
          <![CDATA[600]]>
          <graphics count="0"/>
        </attribute>
        <attribute name="WindowWidth" id="250713" net="1">
          <![CDATA[600]]>
          <graphics count="0"/>
        </attribute>
        <attribute name="WindowHeight" id="250714" net="1">
          <![CDATA[600]]>
          <graphics count="0"/>
        </attribute>
        <attribute name="XAxisTitle" id="250715" net="1">
          <![CDATA[Time]]>
          <graphics count="0"/>
        </attribute>
        <attribute name="YAxisTitle" id="250716" net="1">
          <![CDATA[]]>
          <graphics count="0"/>
        </attribute>
        <attribute name="DefaultLineWidth" id="250717" net="1">
          <![CDATA[2]]>
          <graphics count="0"/>
        </attribute>
        <attribute name="DefaultLineStyle" id="250718" net="1">
          <![CDATA[100]]>
          <graphics count="0"/>
        </attribute>
        <attribute name="ShowLegend" id="250719" net="1">
          <![CDATA[1]]>
          <graphics count="0"/>
        </attribute>
        <attribute name="LegendHorizontalPosition" id="250720" net="1">
          <![CDATA[32]]>
          <graphics count="0"/>
        </attribute>
        <attribute name="LegendVerticalPosition" id="250721" net="1">
          <![CDATA[1]]>
          <graphics count="0"/>
        </attribute>
        <attribute name="ShowLines" id="250722" net="1">
          <![CDATA[1]]>
          <graphics count="0"/>
        </attribute>
        <attribute name="ShowSymbols" id="250723" net="1">
          <![CDATA[0]]>
          <graphics count="0"/>
        </attribute>
        <attribute name="BarWidth" id="250724" net="1">
          <![CDATA[20]]>
          <graphics count="0"/>
        </attribute>
        <attribute name="IntervalWidth" id="250725" net="1">
          <![CDATA[0]]>
          <graphics count="0"/>
        </attribute>
        <attribute name="XAxisVariable" id="250726" net="1">
          <![CDATA[Time]]>
          <graphics count="0"/>
        </attribute>
        <attribute name="XAxisVariableName" id="250727" net="1">
          <![CDATA[Simulation Time]]>
          <graphics count="0"/>
        </attribute>
        <attribute name="SumOfNodes" id="250728" net="1">
          <![CDATA[0]]>
          <graphics count="0"/>
        </attribute>
        <attribute name="FixedXAdjustment" id="250729" net="1">
          <![CDATA[0]]>
          <graphics count="0"/>
        </attribute>
        <attribute name="FixedYAdjustment" id="250730" net="1">
          <![CDATA[0]]>
          <graphics count="0"/>
        </attribute>
        <attribute name="X_Axis_Max" id="250731" net="1">
          <![CDATA[1]]>
          <graphics count="0"/>
        </attribute>
        <attribute name="X_Axis_Min" id="250732" net="1">
          <![CDATA[0]]>
          <graphics count="0"/>
        </attribute>
        <attribute name="Y_Axis_Max" id="250733" net="1">
          <![CDATA[1]]>
          <graphics count="0"/>
        </attribute>
        <attribute name="Y_Axis_Min" id="250734" net="1">
          <![CDATA[0]]>
          <graphics count="0"/>
        </attribute>
        <attribute name="X_ZOOM" id="250735" net="1">
          <![CDATA[1]]>
          <graphics count="0"/>
        </attribute>
        <attribute name="Y_ZOOM" id="250736" net="1">
          <![CDATA[1]]>
          <graphics count="0"/>
        </attribute>
        <attribute name="SortCurvesBy" id="250737" net="1">
          <![CDATA[0]]>
          <graphics count="0"/>
        </attribute>
        <attribute name="HistogramFrequencyType" id="250738" net="1">
          <![CDATA[0]]>
          <graphics count="0"/>
        </attribute>
        <graphics count="0"/>
      </metadata>
      <metadata id="250739" net="1">
        <attribute name="Name" id="250740" net="1">
          <![CDATA[Calcium]]>
          <graphics count="0"/>
        </attribute>
        <attribute name="ID" id="250741" net="1">
          <![CDATA[2]]>
          <graphics count="0"/>
        </attribute>
        <attribute name="Comment" id="250742" net="1">
          <![CDATA[]]>
          <graphics count="0"/>
        </attribute>
        <attribute name="Nodeclass" id="250743" net="1">
          <![CDATA[Place]]>
          <graphics count="0"/>
        </attribute>
        <attribute name="ViewerType" id="250744" net="1">
          <![CDATA[xyPlot]]>
          <graphics count="0"/>
        </attribute>
        <attribute name="Results" id="250745" net="1">
          <![CDATA[Marking]]>
          <graphics count="0"/>
        </attribute>
        <attribute name="NodeColour" id="250746" net="1">
          <![CDATA[0]]>
          <graphics count="0"/>
        </attribute>
        <attribute name="RegEx" id="250747" net="1">
          <![CDATA[Ca]]>
          <graphics count="0"/>
        </attribute>
        <attribute name="RegExInvert" id="250748" net="1">
          <![CDATA[0]]>
          <graphics count="0"/>
        </attribute>
        <attribute name="PlaceList" type="ColList" id="250749" net="1">
          <colList row_count="0" col_count="1" active_row="0" active_col="0">
            <colList_head>
              <colList_colLabel>
                <![CDATA[]]>
              </colList_colLabel>
            </colList_head>
            <colList_body/>
          </colList>
          <graphics count="0"/>
        </attribute>
        <attribute name="CurveInfo" type="ColList" id="250750" net="1">
          <colList row_count="0" col_count="7" active_row="0" active_col="0">
            <colList_head>
              <colList_colLabel>
                <![CDATA[]]>
              </colList_colLabel>
              <colList_colLabel>
                <![CDATA[]]>
              </colList_colLabel>
              <colList_colLabel>
                <![CDATA[]]>
              </colList_colLabel>
              <colList_colLabel>
                <![CDATA[]]>
              </colList_colLabel>
              <colList_colLabel>
                <![CDATA[]]>
              </colList_colLabel>
              <colList_colLabel>
                <![CDATA[]]>
              </colList_colLabel>
              <colList_colLabel>
                <![CDATA[]]>
              </colList_colLabel>
            </colList_head>
            <colList_body/>
          </colList>
          <graphics count="0"/>
        </attribute>
        <attribute name="IsCurrent" id="250751" net="1">
          <![CDATA[1]]>
          <graphics count="0"/>
        </attribute>
        <attribute name="ViewTitle" id="250752" net="1">
          <![CDATA[Calcium]]>
          <graphics count="0"/>
        </attribute>
        <attribute name="ChartWidth" id="250753" net="1">
          <![CDATA[600]]>
          <graphics count="0"/>
        </attribute>
        <attribute name="ChartHeight" id="250754" net="1">
          <![CDATA[600]]>
          <graphics count="0"/>
        </attribute>
        <attribute name="WindowWidth" id="250755" net="1">
          <![CDATA[600]]>
          <graphics count="0"/>
        </attribute>
        <attribute name="WindowHeight" id="250756" net="1">
          <![CDATA[600]]>
          <graphics count="0"/>
        </attribute>
        <attribute name="XAxisTitle" id="250757" net="1">
          <![CDATA[Time]]>
          <graphics count="0"/>
        </attribute>
        <attribute name="YAxisTitle" id="250758" net="1">
          <![CDATA[]]>
          <graphics count="0"/>
        </attribute>
        <attribute name="DefaultLineWidth" id="250759" net="1">
          <![CDATA[2]]>
          <graphics count="0"/>
        </attribute>
        <attribute name="DefaultLineStyle" id="250760" net="1">
          <![CDATA[100]]>
          <graphics count="0"/>
        </attribute>
        <attribute name="ShowLegend" id="250761" net="1">
          <![CDATA[1]]>
          <graphics count="0"/>
        </attribute>
        <attribute name="LegendHorizontalPosition" id="250762" net="1">
          <![CDATA[32]]>
          <graphics count="0"/>
        </attribute>
        <attribute name="LegendVerticalPosition" id="250763" net="1">
          <![CDATA[1]]>
          <graphics count="0"/>
        </attribute>
        <attribute name="ShowLines" id="250764" net="1">
          <![CDATA[1]]>
          <graphics count="0"/>
        </attribute>
        <attribute name="ShowSymbols" id="250765" net="1">
          <![CDATA[0]]>
          <graphics count="0"/>
        </attribute>
        <attribute name="BarWidth" id="250766" net="1">
          <![CDATA[20]]>
          <graphics count="0"/>
        </attribute>
        <attribute name="IntervalWidth" id="250767" net="1">
          <![CDATA[0]]>
          <graphics count="0"/>
        </attribute>
        <attribute name="XAxisVariable" id="250768" net="1">
          <![CDATA[Time]]>
          <graphics count="0"/>
        </attribute>
        <attribute name="XAxisVariableName" id="250769" net="1">
          <![CDATA[Simulation Time]]>
          <graphics count="0"/>
        </attribute>
        <attribute name="SumOfNodes" id="250770" net="1">
          <![CDATA[0]]>
          <graphics count="0"/>
        </attribute>
        <attribute name="FixedXAdjustment" id="250771" net="1">
          <![CDATA[0]]>
          <graphics count="0"/>
        </attribute>
        <attribute name="FixedYAdjustment" id="250772" net="1">
          <![CDATA[0]]>
          <graphics count="0"/>
        </attribute>
        <attribute name="X_Axis_Max" id="250773" net="1">
          <![CDATA[1]]>
          <graphics count="0"/>
        </attribute>
        <attribute name="X_Axis_Min" id="250774" net="1">
          <![CDATA[0]]>
          <graphics count="0"/>
        </attribute>
        <attribute name="Y_Axis_Max" id="250775" net="1">
          <![CDATA[1]]>
          <graphics count="0"/>
        </attribute>
        <attribute name="Y_Axis_Min" id="250776" net="1">
          <![CDATA[0]]>
          <graphics count="0"/>
        </attribute>
        <attribute name="X_ZOOM" id="250777" net="1">
          <![CDATA[1]]>
          <graphics count="0"/>
        </attribute>
        <attribute name="Y_ZOOM" id="250778" net="1">
          <![CDATA[1]]>
          <graphics count="0"/>
        </attribute>
        <attribute name="SortCurvesBy" id="250779" net="1">
          <![CDATA[0]]>
          <graphics count="0"/>
        </attribute>
        <attribute name="HistogramFrequencyType" id="250780" net="1">
          <![CDATA[0]]>
          <graphics count="0"/>
        </attribute>
        <graphics count="0"/>
      </metadata>
    </metadataclass>
    <metadataclass count="1" name="Simulation Properties">
      <metadata id="250374" net="1">
        <attribute name="interval start" id="250375" net="1">
          <![CDATA[0]]>
          <graphics count="0"/>
        </attribute>
        <attribute name="interval end" id="250376" net="1">
          <![CDATA[100]]>
          <graphics count="0"/>
        </attribute>
        <attribute name="output step" id="250377" net="1">
          <![CDATA[100]]>
          <graphics count="0"/>
        </attribute>
        <attribute name="simulator" id="250378" net="1">
          <![CDATA[0]]>
          <graphics count="0"/>
        </attribute>
        <attribute name="ODE Solver" id="250379" net="1">
          <![CDATA[2]]>
          <graphics count="0"/>
        </attribute>
        <attribute name="simulator properties" type="ColList" id="250380" net="1">
          <colList row_count="4" col_count="2" active_row="0" active_col="0">
            <colList_head>
              <colList_colLabel>
                <![CDATA[]]>
              </colList_colLabel>
              <colList_colLabel>
                <![CDATA[]]>
              </colList_colLabel>
            </colList_head>
            <colList_body>
              <colList_row nr="0">
                <colList_col nr="0">
                  <![CDATA[InBetweenVisualization]]>
                </colList_col>
                <colList_col nr="1">
                  <![CDATA[1]]>
                </colList_col>
              </colList_row>
              <colList_row nr="1">
                <colList_col nr="0">
                  <![CDATA[Refreshrate]]>
                </colList_col>
                <colList_col nr="1">
                  <![CDATA[5000]]>
                </colList_col>
              </colList_row>
              <colList_row nr="2">
                <colList_col nr="0">
                  <![CDATA[RunCount]]>
                </colList_col>
                <colList_col nr="1">
                  <![CDATA[1]]>
                </colList_col>
              </colList_row>
              <colList_row nr="3">
                <colList_col nr="0">
                  <![CDATA[ThreadCount]]>
                </colList_col>
                <colList_col nr="1">
                  <![CDATA[1]]>
                </colList_col>
              </colList_row>
            </colList_body>
          </colList>
          <graphics count="0"/>
        </attribute>
        <attribute name="ODE Solver properties" type="ColList" id="250794" net="1">
          <colList row_count="0" col_count="2" active_row="0" active_col="0">
            <colList_head>
              <colList_colLabel>
                <![CDATA[]]>
              </colList_colLabel>
              <colList_colLabel>
                <![CDATA[]]>
              </colList_colLabel>
            </colList_head>
            <colList_body/>
          </colList>
          <graphics count="0"/>
        </attribute>
        <graphics count="0"/>
      </metadata>
    </metadataclass>
    <metadataclass count="1" name="Simulation Results">
      <metadata id="250381" net="1">
        <attribute name="marking" id="250382" net="1">
          <![CDATA[]]>
          <graphics count="0"/>
        </attribute>
        <attribute name="marking square" id="250383" net="1">
          <![CDATA[]]>
          <graphics count="0"/>
        </attribute>
        <attribute name="firing rate" id="250384" net="1">
          <![CDATA[]]>
          <graphics count="0"/>
        </attribute>
        <graphics count="0"/>
      </metadata>
    </metadataclass>
  </metadataclasses>
</Snoopy>
