# Supplementary material for: Snoopy’s hybrid simulator: a tool to construct and simulate hybrid biological models
Source: BMC Syst Biol. 2017 Jul 28;11:71. doi: 10.1186/s12918-017-0449-6 (PMC5534078; doi:10.1186/s12918-017-0449-6)
Supplement: Supplementary file 2 — An example \documentclass[12pt]{minimal} \usepackage{amsmath} \usepackage{wasysym} \usepackage{amsfonts} \usepackage{amssymb} \usepackage{amsbsy} \usepackage{mathrsfs} \usepackage{upgreek} \setlength{\oddsidemargin}{-69pt} \begin{document}${\mathcal {HPN^{C}}}$\end{document}ℋPNCmodel. A Snoopy file implementing the calcium spatial dynamics using \documentclass[12pt]{minimal} \usepackage{amsmath} \usepackage{wasysym} \usepackage{amsfonts} \usepackage{amssymb} \usepackage{amsbsy} \usepackage{mathrsfs} \usepackage{upgreek} \setlength{\oddsidemargin}{-69pt} \begin{document}${\mathcal {HPN^{C}}}$\end{document}ℋPNC notations. (COLHPN 114 kb) [file 12918_2017_449_MOESM2_ESM.colhpn]

<?xml version="1.0" encoding="UTF-8"?>
<?xml-stylesheet type="text/xsl" href="/xsl/spped2svg.xsl"?>
<Snoopy version="2" revision="1.21">
  <netclass name="Colored Hybrid Petri Net"/>
  <nodeclasses count="11">
    <nodeclass count="2" name="Place">
      <node id="634" net="1">
        <attribute name="Name" id="635" net="1">
          <![CDATA[closed]]>
          <graphics count="1">
            <graphic xoff="-5.00" yoff="21.00" x="195.00" y="141.00" id="636" net="1" show="1" grparent="648" state="1" pen="0,0,0" brush="255,255,255" thickness="1"/>
          </graphics>
        </attribute>
        <attribute name="ID" id="637" net="1">
          <![CDATA[0]]>
          <graphics count="1">
            <graphic xoff="25.00" yoff="20.00" x="225.00" y="140.00" id="638" net="1" show="0" grparent="648" state="1" pen="0,0,0" brush="255,255,255" thickness="1"/>
          </graphics>
        </attribute>
        <attribute name="Marking" id="639" net="1">
          <![CDATA[3]]>
          <graphics count="1">
            <graphic x="200.00" y="120.00" id="640" net="1" show="1" grparent="648" state="1" pen="0,0,0" brush="255,255,255" thickness="1"/>
          </graphics>
        </attribute>
        <attribute name="Logic" id="641" net="1">
          <![CDATA[0]]>
          <graphics count="0"/>
        </attribute>
        <attribute name="Comment" id="642" net="1">
          <![CDATA[]]>
          <graphics count="1">
            <graphic yoff="40.00" x="200.00" y="160.00" id="643" net="1" show="1" grparent="648" state="1" pen="0,0,0" brush="255,255,255" thickness="1"/>
          </graphics>
        </attribute>
        <attribute name="MarkingList" type="ColList" id="644" net="1">
          <colList row_count="1" col_count="2" active_row="0" active_col="0">
            <colList_head>
              <colList_colLabel>
                <![CDATA[Main: Color(s)]]>
              </colList_colLabel>
              <colList_colLabel>
                <![CDATA[Main: Marking]]>
              </colList_colLabel>
            </colList_head>
            <colList_body>
              <colList_row nr="0">
                <colList_col nr="0">
                  <![CDATA[all()]]>
                </colList_col>
                <colList_col nr="1">
                  <![CDATA[1]]>
                </colList_col>
              </colList_row>
            </colList_body>
          </colList>
          <graphics count="1">
            <graphic xoff="-37.00" x="163.00" y="120.00" id="645" net="1" show="1" grparent="648" state="1" pen="0,0,0" brush="255,255,255" thickness="1"/>
          </graphics>
        </attribute>
        <attribute name="Colorset" id="646" net="1">
          <![CDATA[chCS]]>
          <graphics count="1">
            <graphic yoff="-20.00" x="200.00" y="100.00" id="647" net="1" show="1" grparent="648" state="1" pen="0,0,0" brush="0,0,255" thickness="1"/>
          </graphics>
        </attribute>
        <graphics count="1">
          <graphic x="200.00" y="120.00" id="648" net="1" show="1" w="20.00" h="20.00" state="1" pen="0,0,0" brush="255,255,255" thickness="1"/>
        </graphics>
      </node>
      <node id="649" net="1">
        <attribute name="Name" id="650" net="1">
          <![CDATA[open]]>
          <graphics count="1">
            <graphic xoff="4.00" yoff="20.00" x="374.00" y="140.00" id="651" net="1" show="1" grparent="663" state="1" pen="0,0,0" brush="255,255,255" thickness="1"/>
          </graphics>
        </attribute>
        <attribute name="ID" id="652" net="1">
          <![CDATA[1]]>
          <graphics count="1">
            <graphic xoff="25.00" yoff="20.00" x="395.00" y="140.00" id="653" net="1" show="0" grparent="663" state="1" pen="0,0,0" brush="255,255,255" thickness="1"/>
          </graphics>
        </attribute>
        <attribute name="Marking" id="654" net="1">
          <![CDATA[0]]>
          <graphics count="1">
            <graphic x="370.00" y="120.00" id="655" net="1" show="1" grparent="663" state="1" pen="0,0,0" brush="255,255,255" thickness="1"/>
          </graphics>
        </attribute>
        <attribute name="Logic" id="656" net="1">
          <![CDATA[0]]>
          <graphics count="0"/>
        </attribute>
        <attribute name="Comment" id="657" net="1">
          <![CDATA[]]>
          <graphics count="1">
            <graphic yoff="40.00" x="370.00" y="160.00" id="658" net="1" show="1" grparent="663" state="1" pen="0,0,0" brush="255,255,255" thickness="1"/>
          </graphics>
        </attribute>
        <attribute name="MarkingList" type="ColList" id="659" net="1">
          <colList row_count="1" col_count="2" active_row="0" active_col="0">
            <colList_head>
              <colList_colLabel>
                <![CDATA[Main: Color(s)]]>
              </colList_colLabel>
              <colList_colLabel>
                <![CDATA[Main: Marking]]>
              </colList_colLabel>
            </colList_head>
            <colList_body>
              <colList_row nr="0">
                <colList_col nr="0">
                  <![CDATA[all()]]>
                </colList_col>
                <colList_col nr="1">
                  <![CDATA[0]]>
                </colList_col>
              </colList_row>
            </colList_body>
          </colList>
          <graphics count="1">
            <graphic xoff="45.00" yoff="-25.00" x="415.00" y="95.00" id="660" net="1" show="1" grparent="663" state="1" pen="0,0,0" brush="255,255,255" thickness="1"/>
          </graphics>
        </attribute>
        <attribute name="Colorset" id="661" net="1">
          <![CDATA[chCS]]>
          <graphics count="1">
            <graphic yoff="-20.00" x="370.00" y="100.00" id="662" net="1" show="1" grparent="663" state="1" pen="0,0,0" brush="0,0,255" thickness="1"/>
          </graphics>
        </attribute>
        <graphics count="1">
          <graphic x="370.00" y="120.00" id="663" net="1" show="1" w="20.00" h="20.00" state="1" pen="0,0,0" brush="255,255,255" thickness="1"/>
        </graphics>
      </node>
    </nodeclass>
    <nodeclass count="1" name="Place, Continuous">
      <node id="784" net="1">
        <attribute name="Fixed" id="785" net="1">
          <![CDATA[0]]>
          <graphics count="0"/>
        </attribute>
        <attribute name="Name" id="786" net="1">
          <![CDATA[Ca]]>
          <graphics count="1">
            <graphic xoff="21.00" yoff="-8.00" x="466.00" y="222.00" id="787" net="1" show="1" grparent="799" state="1" pen="0,0,0" brush="255,255,255" thickness="1"/>
          </graphics>
        </attribute>
        <attribute name="ID" id="788" net="1">
          <![CDATA[2]]>
          <graphics count="1">
            <graphic xoff="20.00" x="465.00" y="230.00" id="789" net="1" show="0" grparent="799" state="1" pen="0,0,0" brush="255,255,255" thickness="1"/>
          </graphics>
        </attribute>
        <attribute name="Marking" id="790" net="1">
          <![CDATA[0]]>
          <graphics count="1">
            <graphic x="445.00" y="230.00" id="791" net="1" show="1" grparent="799" state="1" pen="0,0,0" brush="255,255,255" thickness="1"/>
          </graphics>
        </attribute>
        <attribute name="Logic" id="792" net="1">
          <![CDATA[0]]>
          <graphics count="0"/>
        </attribute>
        <attribute name="Comment" id="793" net="1">
          <![CDATA[]]>
          <graphics count="1">
            <graphic yoff="40.00" x="445.00" y="270.00" id="794" net="1" show="1" grparent="799" state="1" pen="0,0,0" brush="255,255,255" thickness="1"/>
          </graphics>
        </attribute>
        <attribute name="MarkingList" type="ColList" id="795" net="1">
          <colList row_count="1" col_count="2" active_row="0" active_col="0">
            <colList_head>
              <colList_colLabel>
                <![CDATA[Main: Color(s)]]>
              </colList_colLabel>
              <colList_colLabel>
                <![CDATA[Main: Marking]]>
              </colList_colLabel>
            </colList_head>
            <colList_body>
              <colList_row nr="0">
                <colList_col nr="0">
                  <![CDATA[all()]]>
                </colList_col>
                <colList_col nr="1">
                  <![CDATA[0]]>
                </colList_col>
              </colList_row>
            </colList_body>
          </colList>
          <graphics count="1">
            <graphic xoff="45.00" yoff="-25.00" x="490.00" y="205.00" id="796" net="1" show="1" grparent="799" state="1" pen="0,0,0" brush="255,255,255" thickness="1"/>
          </graphics>
        </attribute>
        <attribute name="Colorset" id="797" net="1">
          <![CDATA[Grid2D]]>
          <graphics count="1">
            <graphic xoff="41.00" yoff="7.00" x="486.00" y="237.00" id="798" net="1" show="1" grparent="799" state="1" pen="0,0,0" brush="0,0,255" thickness="1"/>
          </graphics>
        </attribute>
        <graphics count="1">
          <graphic x="445.00" y="230.00" id="799" net="1" show="1" w="20.00" h="20.00" state="1" pen="128,128,128" brush="255,255,255" thickness="3"/>
        </graphics>
      </node>
    </nodeclass>
    <nodeclass count="2" name="Transition">
      <node id="664" net="1">
        <attribute name="Name" id="665" net="1">
          <![CDATA[ch_open]]>
          <graphics count="1">
            <graphic yoff="-19.00" x="290.00" y="66.00" id="666" net="1" show="1" grparent="676" state="1" pen="0,0,0" brush="255,255,255" thickness="1"/>
          </graphics>
        </attribute>
        <attribute name="ID" id="667" net="1">
          <![CDATA[0]]>
          <graphics count="1">
            <graphic xoff="25.00" yoff="20.00" x="315.00" y="105.00" id="668" net="1" show="0" grparent="676" state="1" pen="0,0,0" brush="255,255,255" thickness="1"/>
          </graphics>
        </attribute>
        <attribute name="Logic" id="669" net="1">
          <![CDATA[0]]>
          <graphics count="0"/>
        </attribute>
        <attribute name="Comment" id="670" net="1">
          <![CDATA[]]>
          <graphics count="1">
            <graphic xoff="40.00" x="330.00" y="85.00" id="671" net="1" show="1" grparent="676" state="1" pen="0,0,0" brush="255,255,255" thickness="1"/>
          </graphics>
        </attribute>
        <attribute name="FunctionList" type="ColList" id="672" net="1">
          <colList row_count="1" col_count="2" active_row="0" active_col="0">
            <colList_head>
              <colList_colLabel>
                <![CDATA[Predicate]]>
              </colList_colLabel>
              <colList_colLabel>
                <![CDATA[Main: Function]]>
              </colList_colLabel>
            </colList_head>
            <colList_body>
              <colList_row nr="0">
                <colList_col nr="0">
                  <![CDATA[true]]>
                </colList_col>
                <colList_col nr="1">
                  <![CDATA[MassAction(k1)]]>
                </colList_col>
              </colList_row>
            </colList_body>
          </colList>
          <graphics count="1">
            <graphic xoff="45.00" yoff="-25.00" x="335.00" y="60.00" id="673" net="1" show="0" grparent="676" state="1" pen="0,0,0" brush="255,255,255" thickness="1"/>
          </graphics>
        </attribute>
        <attribute name="GuardList" type="ColList" id="674" net="1">
          <colList row_count="1" col_count="2" active_row="0" active_col="0">
            <colList_head>
              <colList_colLabel>
                <![CDATA[Guard set]]>
              </colList_colLabel>
              <colList_colLabel>
                <![CDATA[Guard]]>
              </colList_colLabel>
            </colList_head>
            <colList_body>
              <colList_row nr="0">
                <colList_col nr="0">
                  <![CDATA[Main]]>
                </colList_col>
                <colList_col nr="1">
                  <![CDATA[]]>
                </colList_col>
              </colList_row>
            </colList_body>
          </colList>
          <graphics count="1">
            <graphic xoff="45.00" yoff="-25.00" x="335.00" y="60.00" id="675" net="1" show="1" grparent="676" state="1" pen="0,0,0" brush="255,255,255" thickness="1"/>
          </graphics>
        </attribute>
        <graphics count="1">
          <graphic x="290.00" y="85.00" id="676" net="1" show="1" w="20.00" h="20.00" state="1" pen="0,0,0" brush="255,255,255" thickness="1"/>
        </graphics>
      </node>
      <node id="677" net="1">
        <attribute name="Name" id="678" net="1">
          <![CDATA[ch_close]]>
          <graphics count="1">
            <graphic xoff="-2.00" yoff="22.00" x="288.00" y="177.00" id="679" net="1" show="1" grparent="689" state="1" pen="0,0,0" brush="255,255,255" thickness="1"/>
          </graphics>
        </attribute>
        <attribute name="ID" id="680" net="1">
          <![CDATA[1]]>
          <graphics count="1">
            <graphic xoff="25.00" yoff="20.00" x="315.00" y="175.00" id="681" net="1" show="0" grparent="689" state="1" pen="0,0,0" brush="255,255,255" thickness="1"/>
          </graphics>
        </attribute>
        <attribute name="Logic" id="682" net="1">
          <![CDATA[0]]>
          <graphics count="0"/>
        </attribute>
        <attribute name="Comment" id="683" net="1">
          <![CDATA[]]>
          <graphics count="1">
            <graphic xoff="40.00" x="330.00" y="155.00" id="684" net="1" show="1" grparent="689" state="1" pen="0,0,0" brush="255,255,255" thickness="1"/>
          </graphics>
        </attribute>
        <attribute name="FunctionList" type="ColList" id="685" net="1">
          <colList row_count="1" col_count="2" active_row="0" active_col="0">
            <colList_head>
              <colList_colLabel>
                <![CDATA[Predicate]]>
              </colList_colLabel>
              <colList_colLabel>
                <![CDATA[Main: Function]]>
              </colList_colLabel>
            </colList_head>
            <colList_body>
              <colList_row nr="0">
                <colList_col nr="0">
                  <![CDATA[true]]>
                </colList_col>
                <colList_col nr="1">
                  <![CDATA[MassAction(k1)]]>
                </colList_col>
              </colList_row>
            </colList_body>
          </colList>
          <graphics count="1">
            <graphic xoff="45.00" yoff="-25.00" x="335.00" y="130.00" id="686" net="1" show="0" grparent="689" state="1" pen="0,0,0" brush="255,255,255" thickness="1"/>
          </graphics>
        </attribute>
        <attribute name="GuardList" type="ColList" id="687" net="1">
          <colList row_count="1" col_count="2" active_row="0" active_col="0">
            <colList_head>
              <colList_colLabel>
                <![CDATA[Guard set]]>
              </colList_colLabel>
              <colList_colLabel>
                <![CDATA[Guard]]>
              </colList_colLabel>
            </colList_head>
            <colList_body>
              <colList_row nr="0">
                <colList_col nr="0">
                  <![CDATA[Main]]>
                </colList_col>
                <colList_col nr="1">
                  <![CDATA[]]>
                </colList_col>
              </colList_row>
            </colList_body>
          </colList>
          <graphics count="1">
            <graphic xoff="45.00" yoff="-25.00" x="335.00" y="130.00" id="688" net="1" show="1" grparent="689" state="1" pen="0,0,0" brush="255,255,255" thickness="1"/>
          </graphics>
        </attribute>
        <graphics count="1">
          <graphic x="290.00" y="155.00" id="689" net="1" show="1" w="20.00" h="20.00" state="1" pen="0,0,0" brush="255,255,255" thickness="1"/>
        </graphics>
      </node>
    </nodeclass>
    <nodeclass count="3" name="Transition, Continuous">
      <node id="771" net="1">
        <attribute name="Name" id="772" net="1">
          <![CDATA[Ca_inflow]]>
          <graphics count="1">
            <graphic xoff="40.00" x="485.00" y="175.00" id="773" net="1" show="1" grparent="783" state="1" pen="0,0,0" brush="255,255,255" thickness="1"/>
          </graphics>
        </attribute>
        <attribute name="ID" id="774" net="1">
          <![CDATA[2]]>
          <graphics count="1">
            <graphic xoff="25.00" yoff="20.00" x="470.00" y="195.00" id="775" net="1" show="0" grparent="783" state="1" pen="0,0,0" brush="255,255,255" thickness="1"/>
          </graphics>
        </attribute>
        <attribute name="Logic" id="776" net="1">
          <![CDATA[0]]>
          <graphics count="0"/>
        </attribute>
        <attribute name="Comment" id="777" net="1">
          <![CDATA[]]>
          <graphics count="1">
            <graphic xoff="40.00" x="485.00" y="175.00" id="778" net="1" show="1" grparent="783" state="1" pen="0,0,0" brush="255,255,255" thickness="1"/>
          </graphics>
        </attribute>
        <attribute name="FunctionList" type="ColList" id="779" net="1">
          <colList row_count="1" col_count="2" active_row="0" active_col="0">
            <colList_head>
              <colList_colLabel>
                <![CDATA[Predicate]]>
              </colList_colLabel>
              <colList_colLabel>
                <![CDATA[Main: Function]]>
              </colList_colLabel>
            </colList_head>
            <colList_body>
              <colList_row nr="0">
                <colList_col nr="0">
                  <![CDATA[true]]>
                </colList_col>
                <colList_col nr="1">
                  <![CDATA[open*k3]]>
                </colList_col>
              </colList_row>
            </colList_body>
          </colList>
          <graphics count="1">
            <graphic xoff="45.00" yoff="-25.00" x="490.00" y="150.00" id="780" net="1" show="0" grparent="783" state="1" pen="0,0,0" brush="255,255,255" thickness="1"/>
          </graphics>
        </attribute>
        <attribute name="GuardList" type="ColList" id="781" net="1">
          <colList row_count="1" col_count="2" active_row="0" active_col="0">
            <colList_head>
              <colList_colLabel>
                <![CDATA[Guard set]]>
              </colList_colLabel>
              <colList_colLabel>
                <![CDATA[Guard]]>
              </colList_colLabel>
            </colList_head>
            <colList_body>
              <colList_row nr="0">
                <colList_col nr="0">
                  <![CDATA[Main]]>
                </colList_col>
                <colList_col nr="1">
                  <![CDATA[]]>
                </colList_col>
              </colList_row>
            </colList_body>
          </colList>
          <graphics count="1">
            <graphic xoff="45.00" yoff="-25.00" x="490.00" y="150.00" id="782" net="1" show="1" grparent="783" state="1" pen="0,0,0" brush="255,255,255" thickness="1"/>
          </graphics>
        </attribute>
        <graphics count="1">
          <graphic x="445.00" y="175.00" id="783" net="1" show="1" w="20.00" h="20.00" state="1" pen="128,128,128" brush="255,255,255" thickness="3"/>
        </graphics>
      </node>
      <node id="820" net="1">
        <attribute name="Name" id="821" net="1">
          <![CDATA[diffuse]]>
          <graphics count="1">
            <graphic xoff="-3.00" yoff="25.00" x="327.00" y="260.00" id="822" net="1" show="1" grparent="832" state="1" pen="0,0,0" brush="255,255,255" thickness="1"/>
          </graphics>
        </attribute>
        <attribute name="ID" id="823" net="1">
          <![CDATA[3]]>
          <graphics count="1">
            <graphic xoff="25.00" yoff="20.00" x="355.00" y="255.00" id="824" net="1" show="0" grparent="832" state="1" pen="0,0,0" brush="255,255,255" thickness="1"/>
          </graphics>
        </attribute>
        <attribute name="Logic" id="825" net="1">
          <![CDATA[0]]>
          <graphics count="0"/>
        </attribute>
        <attribute name="Comment" id="826" net="1">
          <![CDATA[]]>
          <graphics count="1">
            <graphic xoff="40.00" x="370.00" y="235.00" id="827" net="1" show="1" grparent="832" state="1" pen="0,0,0" brush="255,255,255" thickness="1"/>
          </graphics>
        </attribute>
        <attribute name="FunctionList" type="ColList" id="828" net="1">
          <colList row_count="1" col_count="2" active_row="0" active_col="0">
            <colList_head>
              <colList_colLabel>
                <![CDATA[Predicate]]>
              </colList_colLabel>
              <colList_colLabel>
                <![CDATA[Main: Function]]>
              </colList_colLabel>
            </colList_head>
            <colList_body>
              <colList_row nr="0">
                <colList_col nr="0">
                  <![CDATA[true]]>
                </colList_col>
                <colList_col nr="1">
                  <![CDATA[MassAction(k2)]]>
                </colList_col>
              </colList_row>
            </colList_body>
          </colList>
          <graphics count="1">
            <graphic xoff="25.00" yoff="30.00" x="355.00" y="265.00" id="829" net="1" show="0" grparent="832" state="1" pen="0,0,0" brush="255,255,255" thickness="1"/>
          </graphics>
        </attribute>
        <attribute name="GuardList" type="ColList" id="830" net="1">
          <colList row_count="1" col_count="2" active_row="0" active_col="0">
            <colList_head>
              <colList_colLabel>
                <![CDATA[Guard set]]>
              </colList_colLabel>
              <colList_colLabel>
                <![CDATA[Guard]]>
              </colList_colLabel>
            </colList_head>
            <colList_body>
              <colList_row nr="0">
                <colList_col nr="0">
                  <![CDATA[Main]]>
                </colList_col>
                <colList_col nr="1">
                  <![CDATA[IsNeighbor2D(x,y,a,b)]]>
                </colList_col>
              </colList_row>
            </colList_body>
          </colList>
          <graphics count="1">
            <graphic xoff="-83.00" yoff="1.00" x="247.00" y="236.00" id="831" net="1" show="1" grparent="832" state="1" pen="0,0,0" brush="255,255,255" thickness="1"/>
          </graphics>
        </attribute>
        <graphics count="1">
          <graphic x="330.00" y="235.00" id="832" net="1" show="1" w="20.00" h="20.00" state="1" pen="128,128,128" brush="255,255,255" thickness="3"/>
        </graphics>
      </node>
      <node id="1986" net="1">
        <attribute name="Name" id="1987" net="1">
          <![CDATA[Ca_pump]]>
          <graphics count="1">
            <graphic xoff="-2.00" yoff="21.00" x="443.00" y="306.00" id="1988" net="1" show="1" grparent="1998" state="1" pen="0,0,0" brush="255,255,255" thickness="1"/>
          </graphics>
        </attribute>
        <attribute name="ID" id="1989" net="1">
          <![CDATA[4]]>
          <graphics count="1">
            <graphic xoff="25.00" yoff="20.00" x="470.00" y="305.00" id="1990" net="1" show="0" grparent="1998" state="1" pen="0,0,0" brush="255,255,255" thickness="1"/>
          </graphics>
        </attribute>
        <attribute name="Logic" id="1991" net="1">
          <![CDATA[0]]>
          <graphics count="0"/>
        </attribute>
        <attribute name="Comment" id="1992" net="1">
          <![CDATA[]]>
          <graphics count="1">
            <graphic xoff="40.00" x="485.00" y="285.00" id="1993" net="1" show="1" grparent="1998" state="1" pen="0,0,0" brush="255,255,255" thickness="1"/>
          </graphics>
        </attribute>
        <attribute name="FunctionList" type="ColList" id="1994" net="1">
          <colList row_count="1" col_count="2" active_row="0" active_col="0">
            <colList_head>
              <colList_colLabel>
                <![CDATA[Predicate]]>
              </colList_colLabel>
              <colList_colLabel>
                <![CDATA[Main: Function]]>
              </colList_colLabel>
            </colList_head>
            <colList_body>
              <colList_row nr="0">
                <colList_col nr="0">
                  <![CDATA[true]]>
                </colList_col>
                <colList_col nr="1">
                  <![CDATA[MassAction(k4)]]>
                </colList_col>
              </colList_row>
            </colList_body>
          </colList>
          <graphics count="1">
            <graphic xoff="25.00" yoff="30.00" x="470.00" y="315.00" id="1995" net="1" show="0" grparent="1998" state="1" pen="0,0,0" brush="255,255,255" thickness="1"/>
          </graphics>
        </attribute>
        <attribute name="GuardList" type="ColList" id="1996" net="1">
          <colList row_count="1" col_count="2" active_row="0" active_col="0">
            <colList_head>
              <colList_colLabel>
                <![CDATA[Guard set]]>
              </colList_colLabel>
              <colList_colLabel>
                <![CDATA[Guard]]>
              </colList_colLabel>
            </colList_head>
            <colList_body>
              <colList_row nr="0">
                <colList_col nr="0">
                  <![CDATA[Main]]>
                </colList_col>
                <colList_col nr="1">
                  <![CDATA[]]>
                </colList_col>
              </colList_row>
            </colList_body>
          </colList>
          <graphics count="1">
            <graphic xoff="45.00" yoff="-25.00" x="490.00" y="260.00" id="1997" net="1" show="1" grparent="1998" state="1" pen="0,0,0" brush="255,255,255" thickness="1"/>
          </graphics>
        </attribute>
        <graphics count="1">
          <graphic x="445.00" y="285.00" id="1998" net="1" show="1" w="20.00" h="20.00" state="1" pen="128,128,128" brush="255,255,255" thickness="3"/>
        </graphics>
      </node>
    </nodeclass>
    <nodeclass count="0" name="Immediate Transition"/>
    <nodeclass count="0" name="Deterministic Transition"/>
    <nodeclass count="0" name="Scheduled Transition"/>
    <nodeclass count="0" name="Coarse Place"/>
    <nodeclass count="0" name="Coarse Transition"/>
    <nodeclass count="4" name="Parameter">
      <node id="971" net="1">
        <attribute name="Name" id="972" net="1">
          <![CDATA[k1]]>
          <graphics count="1">
            <graphic yoff="20.00" x="750.00" y="100.00" id="973" net="1" show="1" grparent="980" state="1" pen="0,0,0" brush="255,255,255" thickness="1"/>
          </graphics>
        </attribute>
        <attribute name="ID" id="974" net="1">
          <![CDATA[0]]>
          <graphics count="1">
            <graphic xoff="20.00" x="770.00" y="80.00" id="975" net="1" show="0" grparent="980" state="1" pen="0,0,0" brush="255,255,255" thickness="1"/>
          </graphics>
        </attribute>
        <attribute name="Comment" id="976" net="1">
          <![CDATA[]]>
          <graphics count="1">
            <graphic xoff="40.00" x="790.00" y="80.00" id="977" net="1" show="1" grparent="980" state="1" pen="0,0,0" brush="255,255,255" thickness="1"/>
          </graphics>
        </attribute>
        <attribute name="ParameterList" type="ColList" id="978" net="1">
          <colList row_count="1" col_count="2" active_row="0" active_col="0">
            <colList_head>
              <colList_colLabel>
                <![CDATA[Parameter set]]>
              </colList_colLabel>
              <colList_colLabel>
                <![CDATA[Parameter]]>
              </colList_colLabel>
            </colList_head>
            <colList_body>
              <colList_row nr="0">
                <colList_col nr="0">
                  <![CDATA[Main]]>
                </colList_col>
                <colList_col nr="1">
                  <![CDATA[0.1]]>
                </colList_col>
              </colList_row>
            </colList_body>
          </colList>
          <graphics count="1">
            <graphic x="750.00" y="80.00" id="979" net="1" show="1" grparent="980" state="1" pen="0,0,0" brush="255,255,255" thickness="1"/>
          </graphics>
        </attribute>
        <graphics count="1">
          <graphic x="750.00" y="80.00" id="980" net="1" show="1" w="40.00" h="20.00" state="1" pen="128,128,128" brush="255,255,255" thickness="3"/>
        </graphics>
      </node>
      <node id="1061" net="1">
        <attribute name="Name" id="1062" net="1">
          <![CDATA[k2]]>
          <graphics count="1">
            <graphic yoff="20.00" x="750.00" y="155.00" id="1063" net="1" show="1" grparent="1070" state="1" pen="0,0,0" brush="255,255,255" thickness="1"/>
          </graphics>
        </attribute>
        <attribute name="ID" id="1064" net="1">
          <![CDATA[1]]>
          <graphics count="1">
            <graphic xoff="20.00" x="770.00" y="135.00" id="1065" net="1" show="0" grparent="1070" state="1" pen="0,0,0" brush="255,255,255" thickness="1"/>
          </graphics>
        </attribute>
        <attribute name="Comment" id="1066" net="1">
          <![CDATA[]]>
          <graphics count="1">
            <graphic xoff="40.00" x="790.00" y="135.00" id="1067" net="1" show="1" grparent="1070" state="1" pen="0,0,0" brush="255,255,255" thickness="1"/>
          </graphics>
        </attribute>
        <attribute name="ParameterList" type="ColList" id="1068" net="1">
          <colList row_count="1" col_count="2" active_row="0" active_col="0">
            <colList_head>
              <colList_colLabel>
                <![CDATA[Parameter set]]>
              </colList_colLabel>
              <colList_colLabel>
                <![CDATA[Parameter]]>
              </colList_colLabel>
            </colList_head>
            <colList_body>
              <colList_row nr="0">
                <colList_col nr="0">
                  <![CDATA[Main]]>
                </colList_col>
                <colList_col nr="1">
                  <![CDATA[200]]>
                </colList_col>
              </colList_row>
            </colList_body>
          </colList>
          <graphics count="1">
            <graphic x="750.00" y="135.00" id="1069" net="1" show="1" grparent="1070" state="1" pen="0,0,0" brush="255,255,255" thickness="1"/>
          </graphics>
        </attribute>
        <graphics count="1">
          <graphic x="750.00" y="135.00" id="1070" net="1" show="1" w="40.00" h="20.00" state="1" pen="128,128,128" brush="255,255,255" thickness="3"/>
        </graphics>
      </node>
      <node id="1528" net="1">
        <attribute name="Name" id="1529" net="1">
          <![CDATA[k3]]>
          <graphics count="1">
            <graphic yoff="20.00" x="745.00" y="215.00" id="1530" net="1" show="1" grparent="1537" state="1" pen="0,0,0" brush="255,255,255" thickness="1"/>
          </graphics>
        </attribute>
        <attribute name="ID" id="1531" net="1">
          <![CDATA[2]]>
          <graphics count="1">
            <graphic xoff="20.00" x="765.00" y="195.00" id="1532" net="1" show="0" grparent="1537" state="1" pen="0,0,0" brush="255,255,255" thickness="1"/>
          </graphics>
        </attribute>
        <attribute name="Comment" id="1533" net="1">
          <![CDATA[]]>
          <graphics count="1">
            <graphic xoff="40.00" x="785.00" y="195.00" id="1534" net="1" show="1" grparent="1537" state="1" pen="0,0,0" brush="255,255,255" thickness="1"/>
          </graphics>
        </attribute>
        <attribute name="ParameterList" type="ColList" id="1535" net="1">
          <colList row_count="1" col_count="2" active_row="0" active_col="0">
            <colList_head>
              <colList_colLabel>
                <![CDATA[Parameter set]]>
              </colList_colLabel>
              <colList_colLabel>
                <![CDATA[Parameter]]>
              </colList_colLabel>
            </colList_head>
            <colList_body>
              <colList_row nr="0">
                <colList_col nr="0">
                  <![CDATA[Main]]>
                </colList_col>
                <colList_col nr="1">
                  <![CDATA[0.1]]>
                </colList_col>
              </colList_row>
            </colList_body>
          </colList>
          <graphics count="1">
            <graphic x="745.00" y="195.00" id="1536" net="1" show="1" grparent="1537" state="1" pen="0,0,0" brush="255,255,255" thickness="1"/>
          </graphics>
        </attribute>
        <graphics count="1">
          <graphic x="745.00" y="195.00" id="1537" net="1" show="1" w="40.00" h="20.00" state="1" pen="128,128,128" brush="255,255,255" thickness="3"/>
        </graphics>
      </node>
      <node id="2032" net="1">
        <attribute name="Name" id="2033" net="1">
          <![CDATA[k4]]>
          <graphics count="1">
            <graphic yoff="20.00" x="745.00" y="295.00" id="2034" net="1" show="1" grparent="2041" state="1" pen="0,0,0" brush="255,255,255" thickness="1"/>
          </graphics>
        </attribute>
        <attribute name="ID" id="2035" net="1">
          <![CDATA[3]]>
          <graphics count="1">
            <graphic xoff="20.00" x="765.00" y="275.00" id="2036" net="1" show="0" grparent="2041" state="1" pen="0,0,0" brush="255,255,255" thickness="1"/>
          </graphics>
        </attribute>
        <attribute name="Comment" id="2037" net="1">
          <![CDATA[]]>
          <graphics count="1">
            <graphic xoff="40.00" x="785.00" y="275.00" id="2038" net="1" show="1" grparent="2041" state="1" pen="0,0,0" brush="255,255,255" thickness="1"/>
          </graphics>
        </attribute>
        <attribute name="ParameterList" type="ColList" id="2039" net="1">
          <colList row_count="1" col_count="2" active_row="0" active_col="0">
            <colList_head>
              <colList_colLabel>
                <![CDATA[Parameter set]]>
              </colList_colLabel>
              <colList_colLabel>
                <![CDATA[Parameter]]>
              </colList_colLabel>
            </colList_head>
            <colList_body>
              <colList_row nr="0">
                <colList_col nr="0">
                  <![CDATA[Main]]>
                </colList_col>
                <colList_col nr="1">
                  <![CDATA[0.01]]>
                </colList_col>
              </colList_row>
            </colList_body>
          </colList>
          <graphics count="1">
            <graphic x="745.00" y="275.00" id="2040" net="1" show="1" grparent="2041" state="1" pen="0,0,0" brush="255,255,255" thickness="1"/>
          </graphics>
        </attribute>
        <graphics count="1">
          <graphic x="745.00" y="275.00" id="2041" net="1" show="1" w="40.00" h="20.00" state="1" pen="128,128,128" brush="255,255,255" thickness="3"/>
        </graphics>
      </node>
    </nodeclass>
    <nodeclass count="0" name="Coarse Parameter"/>
  </nodeclasses>
  <edgeclasses count="6">
    <edgeclass count="8" name="Edge">
      <edge source="634" target="664" id="690" net="1">
        <attribute name="Comment" id="691" net="1">
          <![CDATA[]]>
          <graphics count="1">
            <graphic xoff="40.00" x="284.66" y="102.63" id="692" net="1" show="1" grparent="697" state="1" pen="0,0,0" brush="255,255,255" thickness="1"/>
          </graphics>
        </attribute>
        <attribute name="Multiplicity" id="693" net="1">
          <![CDATA[1]]>
          <graphics count="1">
            <graphic xoff="5.00" yoff="5.00" x="249.66" y="107.63" id="694" net="1" show="0" grparent="697" state="1" pen="0,0,0" brush="255,255,255" thickness="1"/>
          </graphics>
        </attribute>
        <attribute name="ExpressionList" type="ColList" id="695" net="1">
          <colList row_count="1" col_count="2" active_row="0" active_col="0">
            <colList_head>
              <colList_colLabel>
                <![CDATA[Expression set]]>
              </colList_colLabel>
              <colList_colLabel>
                <![CDATA[Expression]]>
              </colList_colLabel>
            </colList_head>
            <colList_body>
              <colList_row nr="0">
                <colList_col nr="0">
                  <![CDATA[Main]]>
                </colList_col>
                <colList_col nr="1">
                  <![CDATA[m]]>
                </colList_col>
              </colList_row>
            </colList_body>
          </colList>
          <graphics count="1">
            <graphic xoff="3.00" yoff="-13.00" x="247.66" y="89.63" id="696" net="1" show="1" grparent="697" state="1" pen="0,0,0" brush="255,255,255" thickness="1"/>
          </graphics>
        </attribute>
        <graphics count="1">
          <graphic id="697" net="1" source="648" target="676" state="1" show="1" pen="0,0,0" brush="0,0,0" edge_designtype="3" thickness="1">
            <points count="2">
              <point x="209.32" y="116.38"/>
              <point x="280.00" y="88.89"/>
            </points>
          </graphic>
        </graphics>
      </edge>
      <edge source="649" target="677" id="706" net="1">
        <attribute name="Comment" id="707" net="1">
          <![CDATA[]]>
          <graphics count="1">
            <graphic xoff="40.00" x="370.42" y="137.31" id="708" net="1" show="1" grparent="713" state="1" pen="0,0,0" brush="255,255,255" thickness="1"/>
          </graphics>
        </attribute>
        <attribute name="Multiplicity" id="709" net="1">
          <![CDATA[1]]>
          <graphics count="1">
            <graphic xoff="5.00" yoff="5.00" x="335.42" y="142.31" id="710" net="1" show="0" grparent="713" state="1" pen="0,0,0" brush="255,255,255" thickness="1"/>
          </graphics>
        </attribute>
        <attribute name="ExpressionList" type="ColList" id="711" net="1">
          <colList row_count="1" col_count="2" active_row="0" active_col="0">
            <colList_head>
              <colList_colLabel>
                <![CDATA[Expression set]]>
              </colList_colLabel>
              <colList_colLabel>
                <![CDATA[Expression]]>
              </colList_colLabel>
            </colList_head>
            <colList_body>
              <colList_row nr="0">
                <colList_col nr="0">
                  <![CDATA[Main]]>
                </colList_col>
                <colList_col nr="1">
                  <![CDATA[m]]>
                </colList_col>
              </colList_row>
            </colList_body>
          </colList>
          <graphics count="1">
            <graphic xoff="5.00" yoff="5.00" x="335.42" y="142.31" id="712" net="1" show="1" grparent="713" state="1" pen="0,0,0" brush="255,255,255" thickness="1"/>
          </graphics>
        </attribute>
        <graphics count="1">
          <graphic id="713" net="1" source="663" target="689" state="1" show="1" pen="0,0,0" brush="0,0,0" edge_designtype="3" thickness="1">
            <points count="2">
              <point x="360.84" y="124.01"/>
              <point x="300.00" y="150.62"/>
            </points>
          </graphic>
        </graphics>
      </edge>
      <edge source="677" target="634" id="714" net="1">
        <attribute name="Comment" id="715" net="1">
          <![CDATA[]]>
          <graphics count="1">
            <graphic xoff="40.00" x="284.66" y="137.37" id="716" net="1" show="1" grparent="721" state="1" pen="0,0,0" brush="255,255,255" thickness="1"/>
          </graphics>
        </attribute>
        <attribute name="Multiplicity" id="717" net="1">
          <![CDATA[1]]>
          <graphics count="1">
            <graphic xoff="5.00" yoff="5.00" x="249.66" y="142.37" id="718" net="1" show="0" grparent="721" state="1" pen="0,0,0" brush="255,255,255" thickness="1"/>
          </graphics>
        </attribute>
        <attribute name="ExpressionList" type="ColList" id="719" net="1">
          <colList row_count="1" col_count="2" active_row="0" active_col="0">
            <colList_head>
              <colList_colLabel>
                <![CDATA[Expression set]]>
              </colList_colLabel>
              <colList_colLabel>
                <![CDATA[Expression]]>
              </colList_colLabel>
            </colList_head>
            <colList_body>
              <colList_row nr="0">
                <colList_col nr="0">
                  <![CDATA[Main]]>
                </colList_col>
                <colList_col nr="1">
                  <![CDATA[m]]>
                </colList_col>
              </colList_row>
            </colList_body>
          </colList>
          <graphics count="1">
            <graphic xoff="5.00" yoff="10.00" x="249.66" y="147.37" id="720" net="1" show="1" grparent="721" state="1" pen="0,0,0" brush="255,255,255" thickness="1"/>
          </graphics>
        </attribute>
        <graphics count="1">
          <graphic id="721" net="1" source="689" target="648" state="1" show="1" pen="0,0,0" brush="0,0,0" edge_designtype="3" thickness="1">
            <points count="2">
              <point x="280.00" y="151.11"/>
              <point x="209.32" y="123.62"/>
            </points>
          </graphic>
        </graphics>
      </edge>
      <edge source="771" target="784" id="809" net="1">
        <attribute name="Comment" id="810" net="1">
          <![CDATA[]]>
          <graphics count="1">
            <graphic xoff="40.00" yoff="7.50" x="485.00" y="210.00" id="811" net="1" show="1" grparent="816" state="1" pen="0,0,0" brush="255,255,255" thickness="1"/>
          </graphics>
        </attribute>
        <attribute name="Multiplicity" id="812" net="1">
          <![CDATA[1]]>
          <graphics count="1">
            <graphic xoff="5.00" yoff="12.50" x="450.00" y="215.00" id="813" net="1" show="0" grparent="816" state="1" pen="0,0,0" brush="255,255,255" thickness="1"/>
          </graphics>
        </attribute>
        <attribute name="ExpressionList" type="ColList" id="814" net="1">
          <colList row_count="1" col_count="2" active_row="0" active_col="0">
            <colList_head>
              <colList_colLabel>
                <![CDATA[Expression set]]>
              </colList_colLabel>
              <colList_colLabel>
                <![CDATA[Expression]]>
              </colList_colLabel>
            </colList_head>
            <colList_body>
              <colList_row nr="0">
                <colList_col nr="0">
                  <![CDATA[Main]]>
                </colList_col>
                <colList_col nr="1">
                  <![CDATA[(MID,MID)]]>
                </colList_col>
              </colList_row>
            </colList_body>
          </colList>
          <graphics count="1">
            <graphic xoff="28.00" yoff="-2.50" x="473.00" y="200.00" id="815" net="1" show="1" grparent="816" state="1" pen="0,0,0" brush="255,255,255" thickness="1"/>
          </graphics>
        </attribute>
        <graphics count="1">
          <graphic id="816" net="1" source="783" target="799" state="1" show="1" pen="0,0,0" brush="0,0,0" edge_designtype="3" thickness="1">
            <points count="2">
              <point x="445.00" y="185.00"/>
              <point x="445.00" y="220.00"/>
            </points>
          </graphic>
        </graphics>
      </edge>
      <edge source="784" target="820" id="833" net="1">
        <attribute name="Comment" id="834" net="1">
          <![CDATA[]]>
          <graphics count="1">
            <graphic xoff="50.00" yoff="1.82" x="462.50" y="220.00" id="835" net="1" show="1" grparent="840" state="1" pen="0,0,0" brush="255,255,255" thickness="1"/>
          </graphics>
        </attribute>
        <attribute name="Multiplicity" id="836" net="1">
          <![CDATA[1]]>
          <graphics count="1">
            <graphic xoff="30.00" yoff="1.82" x="442.50" y="220.00" id="837" net="1" show="0" grparent="840" state="1" pen="0,0,0" brush="255,255,255" thickness="1"/>
          </graphics>
        </attribute>
        <attribute name="ExpressionList" type="ColList" id="838" net="1">
          <colList row_count="1" col_count="2" active_row="0" active_col="0">
            <colList_head>
              <colList_colLabel>
                <![CDATA[Expression set]]>
              </colList_colLabel>
              <colList_colLabel>
                <![CDATA[Expression]]>
              </colList_colLabel>
            </colList_head>
            <colList_body>
              <colList_row nr="0">
                <colList_col nr="0">
                  <![CDATA[Main]]>
                </colList_col>
                <colList_col nr="1">
                  <![CDATA[(x,y)]]>
                </colList_col>
              </colList_row>
            </colList_body>
          </colList>
          <graphics count="1">
            <graphic xoff="-24.00" yoff="-12.18" x="388.50" y="206.00" id="839" net="1" show="1" grparent="840" state="1" pen="0,0,0" brush="255,255,255" thickness="1"/>
          </graphics>
        </attribute>
        <graphics count="1">
          <graphic id="840" net="1" source="799" target="832" state="1" show="1" pen="0,0,0" brush="0,0,0" edge_designtype="3" thickness="1">
            <points count="3">
              <point x="435.00" y="226.36"/>
              <point x="390.00" y="210.00"/>
              <point x="340.00" y="230.83"/>
            </points>
          </graphic>
        </graphics>
      </edge>
      <edge source="820" target="784" id="841" net="1">
        <attribute name="Comment" id="842" net="1">
          <![CDATA[]]>
          <graphics count="1">
            <graphic xoff="32.50" yoff="3.46" x="400.00" y="250.00" id="843" net="1" show="1" grparent="848" state="1" pen="0,0,0" brush="255,255,255" thickness="1"/>
          </graphics>
        </attribute>
        <attribute name="Multiplicity" id="844" net="1">
          <![CDATA[1]]>
          <graphics count="1">
            <graphic xoff="12.50" yoff="3.46" x="380.00" y="250.00" id="845" net="1" show="0" grparent="848" state="1" pen="0,0,0" brush="255,255,255" thickness="1"/>
          </graphics>
        </attribute>
        <attribute name="ExpressionList" type="ColList" id="846" net="1">
          <colList row_count="1" col_count="2" active_row="0" active_col="0">
            <colList_head>
              <colList_colLabel>
                <![CDATA[Expression set]]>
              </colList_colLabel>
              <colList_colLabel>
                <![CDATA[Expression]]>
              </colList_colLabel>
            </colList_head>
            <colList_body>
              <colList_row nr="0">
                <colList_col nr="0">
                  <![CDATA[Main]]>
                </colList_col>
                <colList_col nr="1">
                  <![CDATA[(a,b)]]>
                </colList_col>
              </colList_row>
            </colList_body>
          </colList>
          <graphics count="1">
            <graphic xoff="23.50" yoff="13.46" x="391.00" y="260.00" id="847" net="1" show="1" grparent="848" state="1" pen="0,0,0" brush="255,255,255" thickness="1"/>
          </graphics>
        </attribute>
        <graphics count="1">
          <graphic id="848" net="1" source="832" target="799" state="1" show="1" pen="0,0,0" brush="0,0,0" edge_designtype="3" thickness="1">
            <points count="3">
              <point x="340.00" y="238.08"/>
              <point x="395.00" y="255.00"/>
              <point x="435.00" y="235.00"/>
            </points>
          </graphic>
        </graphics>
      </edge>
      <edge source="664" target="649" id="946" net="1">
        <attribute name="Comment" id="947" net="1">
          <![CDATA[]]>
          <graphics count="1">
            <graphic xoff="40.00" x="370.42" y="102.69" id="948" net="1" show="1" grparent="953" state="1" pen="0,0,0" brush="255,255,255" thickness="1"/>
          </graphics>
        </attribute>
        <attribute name="Multiplicity" id="949" net="1">
          <![CDATA[1]]>
          <graphics count="1">
            <graphic xoff="5.00" yoff="5.00" x="335.42" y="107.69" id="950" net="1" show="0" grparent="953" state="1" pen="0,0,0" brush="255,255,255" thickness="1"/>
          </graphics>
        </attribute>
        <attribute name="ExpressionList" type="ColList" id="951" net="1">
          <colList row_count="1" col_count="2" active_row="0" active_col="0">
            <colList_head>
              <colList_colLabel>
                <![CDATA[Expression set]]>
              </colList_colLabel>
              <colList_colLabel>
                <![CDATA[Expression]]>
              </colList_colLabel>
            </colList_head>
            <colList_body>
              <colList_row nr="0">
                <colList_col nr="0">
                  <![CDATA[Main]]>
                </colList_col>
                <colList_col nr="1">
                  <![CDATA[m]]>
                </colList_col>
              </colList_row>
            </colList_body>
          </colList>
          <graphics count="1">
            <graphic xoff="1.00" yoff="-11.00" x="331.42" y="91.69" id="952" net="1" show="1" grparent="953" state="1" pen="0,0,0" brush="255,255,255" thickness="1"/>
          </graphics>
        </attribute>
        <graphics count="1">
          <graphic id="953" net="1" source="676" target="663" state="1" show="1" pen="0,0,0" brush="0,0,0" edge_designtype="3" thickness="1">
            <points count="2">
              <point x="300.00" y="89.38"/>
              <point x="360.84" y="115.99"/>
            </points>
          </graphic>
        </graphics>
      </edge>
      <edge source="784" target="1986" id="1999" net="1">
        <attribute name="Comment" id="2000" net="1">
          <![CDATA[]]>
          <graphics count="1">
            <graphic xoff="40.00" yoff="5.00" x="485.00" y="262.50" id="2001" net="1" show="1" grparent="2006" state="1" pen="0,0,0" brush="255,255,255" thickness="1"/>
          </graphics>
        </attribute>
        <attribute name="Multiplicity" id="2002" net="1">
          <![CDATA[1]]>
          <graphics count="1">
            <graphic xoff="5.00" yoff="10.00" x="450.00" y="267.50" id="2003" net="1" show="0" grparent="2006" state="1" pen="0,0,0" brush="255,255,255" thickness="1"/>
          </graphics>
        </attribute>
        <attribute name="ExpressionList" type="ColList" id="2004" net="1">
          <colList row_count="1" col_count="2" active_row="0" active_col="0">
            <colList_head>
              <colList_colLabel>
                <![CDATA[Expression set]]>
              </colList_colLabel>
              <colList_colLabel>
                <![CDATA[Expression]]>
              </colList_colLabel>
            </colList_head>
            <colList_body>
              <colList_row nr="0">
                <colList_col nr="0">
                  <![CDATA[Main]]>
                </colList_col>
                <colList_col nr="1">
                  <![CDATA[(x,y)]]>
                </colList_col>
              </colList_row>
            </colList_body>
          </colList>
          <graphics count="1">
            <graphic xoff="17.00" yoff="-4.00" x="462.00" y="253.50" id="2005" net="1" show="1" grparent="2006" state="1" pen="0,0,0" brush="255,255,255" thickness="1"/>
          </graphics>
        </attribute>
        <graphics count="1">
          <graphic id="2006" net="1" source="799" target="1998" state="1" show="1" pen="0,0,0" brush="0,0,0" edge_designtype="3" thickness="1">
            <points count="2">
              <point x="445.00" y="240.00"/>
              <point x="445.00" y="275.00"/>
            </points>
          </graphic>
        </graphics>
      </edge>
    </edgeclass>
    <edgeclass count="0" name="Read Edge"/>
    <edgeclass count="0" name="Inhibitor Edge"/>
    <edgeclass count="0" name="Reset Edge"/>
    <edgeclass count="0" name="Equal Edge"/>
    <edgeclass count="1" name="Modifier Edge">
      <edge source="649" target="771" id="765" net="1">
        <attribute name="Comment" id="766" net="1">
          <![CDATA[]]>
          <graphics count="1">
            <graphic xoff="35.01" yoff="0.36" x="445.00" y="117.51" id="767" net="1" show="1" grparent="770" state="1" pen="0,0,0" brush="255,255,255" thickness="1"/>
          </graphics>
        </attribute>
        <attribute name="ExpressionList" type="ColList" id="768" net="1">
          <colList row_count="1" col_count="2" active_row="0" active_col="0">
            <colList_head>
              <colList_colLabel>
                <![CDATA[Expression set]]>
              </colList_colLabel>
              <colList_colLabel>
                <![CDATA[Expression]]>
              </colList_colLabel>
            </colList_head>
            <colList_body>
              <colList_row nr="0">
                <colList_col nr="0">
                  <![CDATA[Main]]>
                </colList_col>
                <colList_col nr="1">
                  <![CDATA[all()]]>
                </colList_col>
              </colList_row>
            </colList_body>
          </colList>
          <graphics count="1">
            <graphic xoff="14.01" yoff="-9.64" x="424.00" y="107.51" id="769" net="1" show="1" grparent="770" state="1" pen="0,0,0" brush="255,255,255" thickness="1"/>
          </graphics>
        </attribute>
        <graphics count="1">
          <graphic id="770" net="1" source="663" target="783" state="1" show="1" pen="255,0,0" brush="255,0,0" edge_designtype="3" thickness="1" ArrowRight="3" ArrowLeftThickness="10" ArrowRightThickness="10">
            <points count="3">
              <point x="379.97" y="119.29"/>
              <point x="440.00" y="115.00"/>
              <point x="444.17" y="165.00"/>
            </points>
          </graphic>
        </graphics>
      </edge>
    </edgeclass>
  </edgeclasses>
  <metadataclasses count="13">
    <metadataclass count="1" name="General">
      <metadata id="570" net="1">
        <attribute name="Name" id="571" net="1">
          <![CDATA[]]>
          <graphics count="1">
            <graphic x="20.00" y="20.00" id="572" net="1" show="1" grparent="583" state="1" pen="0,0,0" brush="255,255,255" thickness="1"/>
          </graphics>
        </attribute>
        <attribute name="Created" id="573" net="1">
          <![CDATA[2017-03-18 18:00:13]]>
          <graphics count="1">
            <graphic xoff="25.00" yoff="20.00" x="45.00" y="40.00" id="574" net="1" show="0" grparent="583" state="1" pen="0,0,0" brush="255,255,255" thickness="1"/>
          </graphics>
        </attribute>
        <attribute name="Authors" id="575" net="1">
          <![CDATA[]]>
          <graphics count="1">
            <graphic xoff="25.00" yoff="40.00" x="45.00" y="60.00" id="576" net="1" show="1" grparent="583" state="1" pen="0,0,0" brush="255,255,255" thickness="1"/>
          </graphics>
        </attribute>
        <attribute name="Keywords" id="577" net="1">
          <![CDATA[]]>
          <graphics count="1">
            <graphic xoff="40.00" yoff="25.00" x="60.00" y="45.00" id="578" net="1" show="1" grparent="583" state="1" pen="0,0,0" brush="255,255,255" thickness="1"/>
          </graphics>
        </attribute>
        <attribute name="Description" id="579" net="1">
          <![CDATA[]]>
          <graphics count="1">
            <graphic xoff="25.00" yoff="40.00" x="45.00" y="60.00" id="580" net="1" show="1" grparent="583" state="1" pen="0,0,0" brush="255,255,255" thickness="1"/>
          </graphics>
        </attribute>
        <attribute name="References" id="581" net="1">
          <![CDATA[]]>
          <graphics count="1">
            <graphic xoff="25.00" yoff="40.00" x="45.00" y="60.00" id="582" net="1" show="1" grparent="583" state="1" pen="0,0,0" brush="255,255,255" thickness="1"/>
          </graphics>
        </attribute>
        <graphics count="1">
          <graphic x="20.00" y="20.00" id="583" net="1" show="1" w="1.00" h="1.00" state="1" pen="255,255,255" brush="255,255,255" thickness="1"/>
        </graphics>
      </metadata>
    </metadataclass>
    <metadataclass count="0" name="Comment"/>
    <metadataclass count="0" name="Image"/>
    <metadataclass count="1" name="Constant Class">
      <metadata id="610" net="1">
        <attribute name="ID" id="611" net="1">
          <![CDATA[0]]>
          <graphics count="0"/>
        </attribute>
        <attribute name="Name" id="612" net="1">
          <![CDATA[]]>
          <graphics count="0"/>
        </attribute>
        <attribute name="Comment" id="614" net="1">
          <![CDATA[]]>
          <graphics count="0"/>
        </attribute>
        <attribute name="ConstantList" type="ColList" id="616" net="1">
          <colList row_count="4" col_count="4" active_row="0" active_col="0">
            <colList_head>
              <colList_colLabel>
                <![CDATA[]]>
              </colList_colLabel>
              <colList_colLabel>
                <![CDATA[]]>
              </colList_colLabel>
              <colList_colLabel>
                <![CDATA[]]>
              </colList_colLabel>
              <colList_colLabel>
                <![CDATA[]]>
              </colList_colLabel>
            </colList_head>
            <colList_body>
              <colList_row nr="0">
                <colList_col nr="0">
                  <![CDATA[CH]]>
                </colList_col>
                <colList_col nr="1">
                  <![CDATA[int]]>
                </colList_col>
                <colList_col nr="2">
                  <![CDATA[3]]>
                </colList_col>
                <colList_col nr="3">
                  <![CDATA[Number of channels]]>
                </colList_col>
              </colList_row>
              <colList_row nr="1">
                <colList_col nr="0">
                  <![CDATA[D1]]>
                </colList_col>
                <colList_col nr="1">
                  <![CDATA[int]]>
                </colList_col>
                <colList_col nr="2">
                  <![CDATA[100]]>
                </colList_col>
                <colList_col nr="3">
                  <![CDATA[x dimention of the grid]]>
                </colList_col>
              </colList_row>
              <colList_row nr="2">
                <colList_col nr="0">
                  <![CDATA[D2]]>
                </colList_col>
                <colList_col nr="1">
                  <![CDATA[int]]>
                </colList_col>
                <colList_col nr="2">
                  <![CDATA[D1]]>
                </colList_col>
                <colList_col nr="3">
                  <![CDATA[y dimension of the grid]]>
                </colList_col>
              </colList_row>
              <colList_row nr="3">
                <colList_col nr="0">
                  <![CDATA[MID]]>
                </colList_col>
                <colList_col nr="1">
                  <![CDATA[int]]>
                </colList_col>
                <colList_col nr="2">
                  <![CDATA[D1/2]]>
                </colList_col>
                <colList_col nr="3">
                  <![CDATA[midle position of the grid]]>
                </colList_col>
              </colList_row>
            </colList_body>
          </colList>
          <graphics count="0"/>
        </attribute>
        <graphics count="0"/>
      </metadata>
    </metadataclass>
    <metadataclass count="1" name="Function Class">
      <metadata id="622" net="1">
        <attribute name="Name" id="623" net="1">
          <![CDATA[]]>
          <graphics count="0"/>
        </attribute>
        <attribute name="ID" id="625" net="1">
          <![CDATA[0]]>
          <graphics count="0"/>
        </attribute>
        <attribute name="Comment" id="626" net="1">
          <![CDATA[]]>
          <graphics count="0"/>
        </attribute>
        <attribute name="FunctionList" type="ColList" id="628" net="1">
          <colList row_count="1" col_count="6" active_row="0" active_col="0">
            <colList_head>
              <colList_colLabel>
                <![CDATA[]]>
              </colList_colLabel>
              <colList_colLabel>
                <![CDATA[]]>
              </colList_colLabel>
              <colList_colLabel>
                <![CDATA[]]>
              </colList_colLabel>
              <colList_colLabel>
                <![CDATA[]]>
              </colList_colLabel>
              <colList_colLabel>
                <![CDATA[]]>
              </colList_colLabel>
              <colList_colLabel>
                <![CDATA[]]>
              </colList_colLabel>
            </colList_head>
            <colList_body>
              <colList_row nr="0">
                <colList_col nr="0">
                  <![CDATA[bool]]>
                </colList_col>
                <colList_col nr="1">
                  <![CDATA[IsNeighbor2D]]>
                </colList_col>
                <colList_col nr="2">
                  <![CDATA[cxCS x,cyCS y,cxCS a,cyCS b]]>
                </colList_col>
                <colList_col nr="3">
                  <![CDATA[(a=x & b=y-1) | (a=x & b=y+1) | (b=y & a=x-1) | (b=y & a=x+1) & (1<=a & a<=D1) & (1<=b & b<=D2)]]>
                </colList_col>
                <colList_col nr="4">
                  <![CDATA[]]>
                </colList_col>
                <colList_col nr="5">
                  <![CDATA[]]>
                </colList_col>
              </colList_row>
            </colList_body>
          </colList>
          <graphics count="0"/>
        </attribute>
        <graphics count="0"/>
      </metadata>
    </metadataclass>
    <metadataclass count="5" name="Plot">
      <metadata id="1280" net="1">
        <attribute name="Name" id="1281" net="1">
          <![CDATA[Default View]]>
          <graphics count="0"/>
        </attribute>
        <attribute name="ID" id="1282" net="1">
          <![CDATA[0]]>
          <graphics count="0"/>
        </attribute>
        <attribute name="Comment" id="1283" net="1">
          <![CDATA[]]>
          <graphics count="0"/>
        </attribute>
        <attribute name="Nodeclass" id="1284" net="1">
          <![CDATA[Place]]>
          <graphics count="0"/>
        </attribute>
        <attribute name="ViewerType" id="1285" net="1">
          <![CDATA[xyPlot]]>
          <graphics count="0"/>
        </attribute>
        <attribute name="Results" id="1286" net="1">
          <![CDATA[Marking]]>
          <graphics count="0"/>
        </attribute>
        <attribute name="NodeColour" id="1287" net="1">
          <![CDATA[0]]>
          <graphics count="0"/>
        </attribute>
        <attribute name="RegEx" id="1288" net="1">
          <![CDATA[]]>
          <graphics count="0"/>
        </attribute>
        <attribute name="RegExInvert" id="1289" net="1">
          <![CDATA[0]]>
          <graphics count="0"/>
        </attribute>
        <attribute name="PlaceList" type="ColList" id="1290" net="1">
          <colList row_count="0" col_count="1" active_row="0" active_col="0">
            <colList_head>
              <colList_colLabel>
                <![CDATA[]]>
              </colList_colLabel>
            </colList_head>
            <colList_body/>
          </colList>
          <graphics count="0"/>
        </attribute>
        <attribute name="CurveInfo" type="ColList" id="1291" net="1">
          <colList row_count="0" col_count="7" active_row="0" active_col="0">
            <colList_head>
              <colList_colLabel>
                <![CDATA[]]>
              </colList_colLabel>
              <colList_colLabel>
                <![CDATA[]]>
              </colList_colLabel>
              <colList_colLabel>
                <![CDATA[]]>
              </colList_colLabel>
              <colList_colLabel>
                <![CDATA[]]>
              </colList_colLabel>
              <colList_colLabel>
                <![CDATA[]]>
              </colList_colLabel>
              <colList_colLabel>
                <![CDATA[]]>
              </colList_colLabel>
              <colList_colLabel>
                <![CDATA[]]>
              </colList_colLabel>
            </colList_head>
            <colList_body/>
          </colList>
          <graphics count="0"/>
        </attribute>
        <attribute name="IsCurrent" id="1292" net="1">
          <![CDATA[0]]>
          <graphics count="0"/>
        </attribute>
        <attribute name="ViewTitle" id="1293" net="1">
          <![CDATA[Default View]]>
          <graphics count="0"/>
        </attribute>
        <attribute name="ChartWidth" id="1294" net="1">
          <![CDATA[600]]>
          <graphics count="0"/>
        </attribute>
        <attribute name="ChartHeight" id="1295" net="1">
          <![CDATA[600]]>
          <graphics count="0"/>
        </attribute>
        <attribute name="WindowWidth" id="1296" net="1">
          <![CDATA[600]]>
          <graphics count="0"/>
        </attribute>
        <attribute name="WindowHeight" id="1297" net="1">
          <![CDATA[600]]>
          <graphics count="0"/>
        </attribute>
        <attribute name="XAxisTitle" id="1298" net="1">
          <![CDATA[Time]]>
          <graphics count="0"/>
        </attribute>
        <attribute name="YAxisTitle" id="1299" net="1">
          <![CDATA[]]>
          <graphics count="0"/>
        </attribute>
        <attribute name="DefaultLineWidth" id="1300" net="1">
          <![CDATA[2]]>
          <graphics count="0"/>
        </attribute>
        <attribute name="DefaultLineStyle" id="1301" net="1">
          <![CDATA[100]]>
          <graphics count="0"/>
        </attribute>
        <attribute name="ShowLegend" id="1302" net="1">
          <![CDATA[1]]>
          <graphics count="0"/>
        </attribute>
        <attribute name="LegendHorizontalPosition" id="1303" net="1">
          <![CDATA[32]]>
          <graphics count="0"/>
        </attribute>
        <attribute name="LegendVerticalPosition" id="1304" net="1">
          <![CDATA[1]]>
          <graphics count="0"/>
        </attribute>
        <attribute name="ShowLines" id="1305" net="1">
          <![CDATA[1]]>
          <graphics count="0"/>
        </attribute>
        <attribute name="ShowSymbols" id="1306" net="1">
          <![CDATA[0]]>
          <graphics count="0"/>
        </attribute>
        <attribute name="BarWidth" id="1307" net="1">
          <![CDATA[20]]>
          <graphics count="0"/>
        </attribute>
        <attribute name="IntervalWidth" id="1308" net="1">
          <![CDATA[0]]>
          <graphics count="0"/>
        </attribute>
        <attribute name="XAxisVariable" id="1309" net="1">
          <![CDATA[Time]]>
          <graphics count="0"/>
        </attribute>
        <attribute name="XAxisVariableName" id="1310" net="1">
          <![CDATA[Simulation Time]]>
          <graphics count="0"/>
        </attribute>
        <attribute name="SumOfNodes" id="1311" net="1">
          <![CDATA[0]]>
          <graphics count="0"/>
        </attribute>
        <attribute name="FixedXAdjustment" id="1312" net="1">
          <![CDATA[0]]>
          <graphics count="0"/>
        </attribute>
        <attribute name="FixedYAdjustment" id="1313" net="1">
          <![CDATA[0]]>
          <graphics count="0"/>
        </attribute>
        <attribute name="X_Axis_Max" id="1314" net="1">
          <![CDATA[1]]>
          <graphics count="0"/>
        </attribute>
        <attribute name="X_Axis_Min" id="1315" net="1">
          <![CDATA[0]]>
          <graphics count="0"/>
        </attribute>
        <attribute name="Y_Axis_Max" id="1316" net="1">
          <![CDATA[1]]>
          <graphics count="0"/>
        </attribute>
        <attribute name="Y_Axis_Min" id="1317" net="1">
          <![CDATA[0]]>
          <graphics count="0"/>
        </attribute>
        <attribute name="X_ZOOM" id="1318" net="1">
          <![CDATA[1]]>
          <graphics count="0"/>
        </attribute>
        <attribute name="Y_ZOOM" id="1319" net="1">
          <![CDATA[1]]>
          <graphics count="0"/>
        </attribute>
        <attribute name="SortCurvesBy" id="1320" net="1">
          <![CDATA[0]]>
          <graphics count="0"/>
        </attribute>
        <attribute name="HistogramFrequencyType" id="1321" net="1">
          <![CDATA[0]]>
          <graphics count="0"/>
        </attribute>
        <attribute name="OutputType" id="1322" net="1">
          <![CDATA[Colored]]>
          <graphics count="0"/>
        </attribute>
        <graphics count="0"/>
      </metadata>
      <metadata id="1323" net="1">
        <attribute name="Name" id="1324" net="1">
          <![CDATA[channels]]>
          <graphics count="0"/>
        </attribute>
        <attribute name="ID" id="1325" net="1">
          <![CDATA[1]]>
          <graphics count="0"/>
        </attribute>
        <attribute name="Comment" id="1326" net="1">
          <![CDATA[]]>
          <graphics count="0"/>
        </attribute>
        <attribute name="Nodeclass" id="1327" net="1">
          <![CDATA[Place]]>
          <graphics count="0"/>
        </attribute>
        <attribute name="ViewerType" id="1328" net="1">
          <![CDATA[xyPlot]]>
          <graphics count="0"/>
        </attribute>
        <attribute name="Results" id="1329" net="1">
          <![CDATA[Marking]]>
          <graphics count="0"/>
        </attribute>
        <attribute name="NodeColour" id="1330" net="1">
          <![CDATA[0]]>
          <graphics count="0"/>
        </attribute>
        <attribute name="RegEx" id="1331" net="1">
          <![CDATA[]]>
          <graphics count="0"/>
        </attribute>
        <attribute name="RegExInvert" id="1332" net="1">
          <![CDATA[0]]>
          <graphics count="0"/>
        </attribute>
        <attribute name="PlaceList" type="ColList" id="1333" net="1">
          <colList row_count="0" col_count="1" active_row="0" active_col="0">
            <colList_head>
              <colList_colLabel>
                <![CDATA[]]>
              </colList_colLabel>
            </colList_head>
            <colList_body/>
          </colList>
          <graphics count="0"/>
        </attribute>
        <attribute name="CurveInfo" type="ColList" id="1334" net="1">
          <colList row_count="3" col_count="7" active_row="0" active_col="0">
            <colList_head>
              <colList_colLabel>
                <![CDATA[]]>
              </colList_colLabel>
              <colList_colLabel>
                <![CDATA[]]>
              </colList_colLabel>
              <colList_colLabel>
                <![CDATA[]]>
              </colList_colLabel>
              <colList_colLabel>
                <![CDATA[]]>
              </colList_colLabel>
              <colList_colLabel>
                <![CDATA[]]>
              </colList_colLabel>
              <colList_colLabel>
                <![CDATA[]]>
              </colList_colLabel>
              <colList_colLabel>
                <![CDATA[]]>
              </colList_colLabel>
            </colList_head>
            <colList_body>
              <colList_row nr="0">
                <colList_col nr="0">
                  <![CDATA[28]]>
                </colList_col>
                <colList_col nr="1">
                  <![CDATA[Unfolded]]>
                </colList_col>
                <colList_col nr="2">
                  <![CDATA[1]]>
                </colList_col>
                <colList_col nr="3">
                  <![CDATA[#FF0000]]>
                </colList_col>
                <colList_col nr="4">
                  <![CDATA[-1]]>
                </colList_col>
                <colList_col nr="5">
                  <![CDATA[-1]]>
                </colList_col>
                <colList_col nr="6">
                  <![CDATA[open_1]]>
                </colList_col>
              </colList_row>
              <colList_row nr="1">
                <colList_col nr="0">
                  <![CDATA[29]]>
                </colList_col>
                <colList_col nr="1">
                  <![CDATA[Unfolded]]>
                </colList_col>
                <colList_col nr="2">
                  <![CDATA[1]]>
                </colList_col>
                <colList_col nr="3">
                  <![CDATA[#00FF00]]>
                </colList_col>
                <colList_col nr="4">
                  <![CDATA[-1]]>
                </colList_col>
                <colList_col nr="5">
                  <![CDATA[-1]]>
                </colList_col>
                <colList_col nr="6">
                  <![CDATA[open_2]]>
                </colList_col>
              </colList_row>
              <colList_row nr="2">
                <colList_col nr="0">
                  <![CDATA[30]]>
                </colList_col>
                <colList_col nr="1">
                  <![CDATA[Unfolded]]>
                </colList_col>
                <colList_col nr="2">
                  <![CDATA[1]]>
                </colList_col>
                <colList_col nr="3">
                  <![CDATA[#0000FF]]>
                </colList_col>
                <colList_col nr="4">
                  <![CDATA[-1]]>
                </colList_col>
                <colList_col nr="5">
                  <![CDATA[-1]]>
                </colList_col>
                <colList_col nr="6">
                  <![CDATA[open_3]]>
                </colList_col>
              </colList_row>
            </colList_body>
          </colList>
          <graphics count="0"/>
        </attribute>
        <attribute name="IsCurrent" id="1335" net="1">
          <![CDATA[0]]>
          <graphics count="0"/>
        </attribute>
        <attribute name="ViewTitle" id="1336" net="1">
          <![CDATA[channels]]>
          <graphics count="0"/>
        </attribute>
        <attribute name="ChartWidth" id="1337" net="1">
          <![CDATA[600]]>
          <graphics count="0"/>
        </attribute>
        <attribute name="ChartHeight" id="1338" net="1">
          <![CDATA[600]]>
          <graphics count="0"/>
        </attribute>
        <attribute name="WindowWidth" id="1339" net="1">
          <![CDATA[600]]>
          <graphics count="0"/>
        </attribute>
        <attribute name="WindowHeight" id="1340" net="1">
          <![CDATA[600]]>
          <graphics count="0"/>
        </attribute>
        <attribute name="XAxisTitle" id="1341" net="1">
          <![CDATA[Time]]>
          <graphics count="0"/>
        </attribute>
        <attribute name="YAxisTitle" id="1342" net="1">
          <![CDATA[]]>
          <graphics count="0"/>
        </attribute>
        <attribute name="DefaultLineWidth" id="1343" net="1">
          <![CDATA[2]]>
          <graphics count="0"/>
        </attribute>
        <attribute name="DefaultLineStyle" id="1344" net="1">
          <![CDATA[100]]>
          <graphics count="0"/>
        </attribute>
        <attribute name="ShowLegend" id="1345" net="1">
          <![CDATA[1]]>
          <graphics count="0"/>
        </attribute>
        <attribute name="LegendHorizontalPosition" id="1346" net="1">
          <![CDATA[32]]>
          <graphics count="0"/>
        </attribute>
        <attribute name="LegendVerticalPosition" id="1347" net="1">
          <![CDATA[1]]>
          <graphics count="0"/>
        </attribute>
        <attribute name="ShowLines" id="1348" net="1">
          <![CDATA[1]]>
          <graphics count="0"/>
        </attribute>
        <attribute name="ShowSymbols" id="1349" net="1">
          <![CDATA[0]]>
          <graphics count="0"/>
        </attribute>
        <attribute name="BarWidth" id="1350" net="1">
          <![CDATA[20]]>
          <graphics count="0"/>
        </attribute>
        <attribute name="IntervalWidth" id="1351" net="1">
          <![CDATA[0]]>
          <graphics count="0"/>
        </attribute>
        <attribute name="XAxisVariable" id="1352" net="1">
          <![CDATA[Time]]>
          <graphics count="0"/>
        </attribute>
        <attribute name="XAxisVariableName" id="1353" net="1">
          <![CDATA[Simulation Time]]>
          <graphics count="0"/>
        </attribute>
        <attribute name="SumOfNodes" id="1354" net="1">
          <![CDATA[0]]>
          <graphics count="0"/>
        </attribute>
        <attribute name="FixedXAdjustment" id="1355" net="1">
          <![CDATA[0]]>
          <graphics count="0"/>
        </attribute>
        <attribute name="FixedYAdjustment" id="1356" net="1">
          <![CDATA[0]]>
          <graphics count="0"/>
        </attribute>
        <attribute name="X_Axis_Max" id="1357" net="1">
          <![CDATA[1]]>
          <graphics count="0"/>
        </attribute>
        <attribute name="X_Axis_Min" id="1358" net="1">
          <![CDATA[0]]>
          <graphics count="0"/>
        </attribute>
        <attribute name="Y_Axis_Max" id="1359" net="1">
          <![CDATA[1]]>
          <graphics count="0"/>
        </attribute>
        <attribute name="Y_Axis_Min" id="1360" net="1">
          <![CDATA[0]]>
          <graphics count="0"/>
        </attribute>
        <attribute name="X_ZOOM" id="1361" net="1">
          <![CDATA[1]]>
          <graphics count="0"/>
        </attribute>
        <attribute name="Y_ZOOM" id="1362" net="1">
          <![CDATA[1]]>
          <graphics count="0"/>
        </attribute>
        <attribute name="SortCurvesBy" id="1363" net="1">
          <![CDATA[0]]>
          <graphics count="0"/>
        </attribute>
        <attribute name="HistogramFrequencyType" id="1364" net="1">
          <![CDATA[0]]>
          <graphics count="0"/>
        </attribute>
        <attribute name="OutputType" id="1365" net="1">
          <![CDATA[Unfolded]]>
          <graphics count="0"/>
        </attribute>
        <graphics count="0"/>
      </metadata>
      <metadata id="1366" net="1">
        <attribute name="Name" id="1367" net="1">
          <![CDATA[Opened channels ]]>
          <graphics count="0"/>
        </attribute>
        <attribute name="ID" id="1368" net="1">
          <![CDATA[2]]>
          <graphics count="0"/>
        </attribute>
        <attribute name="Comment" id="1369" net="1">
          <![CDATA[]]>
          <graphics count="0"/>
        </attribute>
        <attribute name="Nodeclass" id="1370" net="1">
          <![CDATA[Place]]>
          <graphics count="0"/>
        </attribute>
        <attribute name="ViewerType" id="1371" net="1">
          <![CDATA[xyPlot]]>
          <graphics count="0"/>
        </attribute>
        <attribute name="Results" id="1372" net="1">
          <![CDATA[Marking]]>
          <graphics count="0"/>
        </attribute>
        <attribute name="NodeColour" id="1373" net="1">
          <![CDATA[0]]>
          <graphics count="0"/>
        </attribute>
        <attribute name="RegEx" id="1374" net="1">
          <![CDATA[]]>
          <graphics count="0"/>
        </attribute>
        <attribute name="RegExInvert" id="1375" net="1">
          <![CDATA[0]]>
          <graphics count="0"/>
        </attribute>
        <attribute name="PlaceList" type="ColList" id="1376" net="1">
          <colList row_count="0" col_count="1" active_row="0" active_col="0">
            <colList_head>
              <colList_colLabel>
                <![CDATA[]]>
              </colList_colLabel>
            </colList_head>
            <colList_body/>
          </colList>
          <graphics count="0"/>
        </attribute>
        <attribute name="CurveInfo" type="ColList" id="1377" net="1">
          <colList row_count="1" col_count="7" active_row="0" active_col="0">
            <colList_head>
              <colList_colLabel>
                <![CDATA[]]>
              </colList_colLabel>
              <colList_colLabel>
                <![CDATA[]]>
              </colList_colLabel>
              <colList_colLabel>
                <![CDATA[]]>
              </colList_colLabel>
              <colList_colLabel>
                <![CDATA[]]>
              </colList_colLabel>
              <colList_colLabel>
                <![CDATA[]]>
              </colList_colLabel>
              <colList_colLabel>
                <![CDATA[]]>
              </colList_colLabel>
              <colList_colLabel>
                <![CDATA[]]>
              </colList_colLabel>
            </colList_head>
            <colList_body>
              <colList_row nr="0">
                <colList_col nr="0">
                  <![CDATA[2]]>
                </colList_col>
                <colList_col nr="1">
                  <![CDATA[Colored]]>
                </colList_col>
                <colList_col nr="2">
                  <![CDATA[1]]>
                </colList_col>
                <colList_col nr="3">
                  <![CDATA[#FF0000]]>
                </colList_col>
                <colList_col nr="4">
                  <![CDATA[-1]]>
                </colList_col>
                <colList_col nr="5">
                  <![CDATA[-1]]>
                </colList_col>
                <colList_col nr="6">
                  <![CDATA[open]]>
                </colList_col>
              </colList_row>
            </colList_body>
          </colList>
          <graphics count="0"/>
        </attribute>
        <attribute name="IsCurrent" id="1378" net="1">
          <![CDATA[1]]>
          <graphics count="0"/>
        </attribute>
        <attribute name="ViewTitle" id="1379" net="1">
          <![CDATA[Opened channels ]]>
          <graphics count="0"/>
        </attribute>
        <attribute name="ChartWidth" id="1380" net="1">
          <![CDATA[600]]>
          <graphics count="0"/>
        </attribute>
        <attribute name="ChartHeight" id="1381" net="1">
          <![CDATA[600]]>
          <graphics count="0"/>
        </attribute>
        <attribute name="WindowWidth" id="1382" net="1">
          <![CDATA[600]]>
          <graphics count="0"/>
        </attribute>
        <attribute name="WindowHeight" id="1383" net="1">
          <![CDATA[600]]>
          <graphics count="0"/>
        </attribute>
        <attribute name="XAxisTitle" id="1384" net="1">
          <![CDATA[Time]]>
          <graphics count="0"/>
        </attribute>
        <attribute name="YAxisTitle" id="1385" net="1">
          <![CDATA[]]>
          <graphics count="0"/>
        </attribute>
        <attribute name="DefaultLineWidth" id="1386" net="1">
          <![CDATA[2]]>
          <graphics count="0"/>
        </attribute>
        <attribute name="DefaultLineStyle" id="1387" net="1">
          <![CDATA[100]]>
          <graphics count="0"/>
        </attribute>
        <attribute name="ShowLegend" id="1388" net="1">
          <![CDATA[1]]>
          <graphics count="0"/>
        </attribute>
        <attribute name="LegendHorizontalPosition" id="1389" net="1">
          <![CDATA[32]]>
          <graphics count="0"/>
        </attribute>
        <attribute name="LegendVerticalPosition" id="1390" net="1">
          <![CDATA[1]]>
          <graphics count="0"/>
        </attribute>
        <attribute name="ShowLines" id="1391" net="1">
          <![CDATA[1]]>
          <graphics count="0"/>
        </attribute>
        <attribute name="ShowSymbols" id="1392" net="1">
          <![CDATA[0]]>
          <graphics count="0"/>
        </attribute>
        <attribute name="BarWidth" id="1393" net="1">
          <![CDATA[20]]>
          <graphics count="0"/>
        </attribute>
        <attribute name="IntervalWidth" id="1394" net="1">
          <![CDATA[0]]>
          <graphics count="0"/>
        </attribute>
        <attribute name="XAxisVariable" id="1395" net="1">
          <![CDATA[Time]]>
          <graphics count="0"/>
        </attribute>
        <attribute name="XAxisVariableName" id="1396" net="1">
          <![CDATA[Simulation Time]]>
          <graphics count="0"/>
        </attribute>
        <attribute name="SumOfNodes" id="1397" net="1">
          <![CDATA[0]]>
          <graphics count="0"/>
        </attribute>
        <attribute name="FixedXAdjustment" id="1398" net="1">
          <![CDATA[0]]>
          <graphics count="0"/>
        </attribute>
        <attribute name="FixedYAdjustment" id="1399" net="1">
          <![CDATA[0]]>
          <graphics count="0"/>
        </attribute>
        <attribute name="X_Axis_Max" id="1400" net="1">
          <![CDATA[1]]>
          <graphics count="0"/>
        </attribute>
        <attribute name="X_Axis_Min" id="1401" net="1">
          <![CDATA[0]]>
          <graphics count="0"/>
        </attribute>
        <attribute name="Y_Axis_Max" id="1402" net="1">
          <![CDATA[1]]>
          <graphics count="0"/>
        </attribute>
        <attribute name="Y_Axis_Min" id="1403" net="1">
          <![CDATA[0]]>
          <graphics count="0"/>
        </attribute>
        <attribute name="X_ZOOM" id="1404" net="1">
          <![CDATA[1]]>
          <graphics count="0"/>
        </attribute>
        <attribute name="Y_ZOOM" id="1405" net="1">
          <![CDATA[1]]>
          <graphics count="0"/>
        </attribute>
        <attribute name="SortCurvesBy" id="1406" net="1">
          <![CDATA[0]]>
          <graphics count="0"/>
        </attribute>
        <attribute name="HistogramFrequencyType" id="1407" net="1">
          <![CDATA[0]]>
          <graphics count="0"/>
        </attribute>
        <attribute name="OutputType" id="1408" net="1">
          <![CDATA[Colored]]>
          <graphics count="0"/>
        </attribute>
        <graphics count="0"/>
      </metadata>
      <metadata id="1442" net="1">
        <attribute name="Name" id="1443" net="1">
          <![CDATA[Ca_total]]>
          <graphics count="0"/>
        </attribute>
        <attribute name="ID" id="1444" net="1">
          <![CDATA[3]]>
          <graphics count="0"/>
        </attribute>
        <attribute name="Comment" id="1445" net="1">
          <![CDATA[]]>
          <graphics count="0"/>
        </attribute>
        <attribute name="Nodeclass" id="1446" net="1">
          <![CDATA[Place]]>
          <graphics count="0"/>
        </attribute>
        <attribute name="ViewerType" id="1447" net="1">
          <![CDATA[xyPlot]]>
          <graphics count="0"/>
        </attribute>
        <attribute name="Results" id="1448" net="1">
          <![CDATA[Marking]]>
          <graphics count="0"/>
        </attribute>
        <attribute name="NodeColour" id="1449" net="1">
          <![CDATA[0]]>
          <graphics count="0"/>
        </attribute>
        <attribute name="RegEx" id="1450" net="1">
          <![CDATA[Ca]]>
          <graphics count="0"/>
        </attribute>
        <attribute name="RegExInvert" id="1451" net="1">
          <![CDATA[0]]>
          <graphics count="0"/>
        </attribute>
        <attribute name="PlaceList" type="ColList" id="1452" net="1">
          <colList row_count="0" col_count="1" active_row="0" active_col="0">
            <colList_head>
              <colList_colLabel>
                <![CDATA[]]>
              </colList_colLabel>
            </colList_head>
            <colList_body/>
          </colList>
          <graphics count="0"/>
        </attribute>
        <attribute name="CurveInfo" type="ColList" id="1453" net="1">
          <colList row_count="0" col_count="7" active_row="0" active_col="0">
            <colList_head>
              <colList_colLabel>
                <![CDATA[]]>
              </colList_colLabel>
              <colList_colLabel>
                <![CDATA[]]>
              </colList_colLabel>
              <colList_colLabel>
                <![CDATA[]]>
              </colList_colLabel>
              <colList_colLabel>
                <![CDATA[]]>
              </colList_colLabel>
              <colList_colLabel>
                <![CDATA[]]>
              </colList_colLabel>
              <colList_colLabel>
                <![CDATA[]]>
              </colList_colLabel>
              <colList_colLabel>
                <![CDATA[]]>
              </colList_colLabel>
            </colList_head>
            <colList_body/>
          </colList>
          <graphics count="0"/>
        </attribute>
        <attribute name="IsCurrent" id="1454" net="1">
          <![CDATA[0]]>
          <graphics count="0"/>
        </attribute>
        <attribute name="ViewTitle" id="1455" net="1">
          <![CDATA[Ca_total]]>
          <graphics count="0"/>
        </attribute>
        <attribute name="ChartWidth" id="1456" net="1">
          <![CDATA[600]]>
          <graphics count="0"/>
        </attribute>
        <attribute name="ChartHeight" id="1457" net="1">
          <![CDATA[600]]>
          <graphics count="0"/>
        </attribute>
        <attribute name="WindowWidth" id="1458" net="1">
          <![CDATA[600]]>
          <graphics count="0"/>
        </attribute>
        <attribute name="WindowHeight" id="1459" net="1">
          <![CDATA[600]]>
          <graphics count="0"/>
        </attribute>
        <attribute name="XAxisTitle" id="1460" net="1">
          <![CDATA[Time]]>
          <graphics count="0"/>
        </attribute>
        <attribute name="YAxisTitle" id="1461" net="1">
          <![CDATA[]]>
          <graphics count="0"/>
        </attribute>
        <attribute name="DefaultLineWidth" id="1462" net="1">
          <![CDATA[2]]>
          <graphics count="0"/>
        </attribute>
        <attribute name="DefaultLineStyle" id="1463" net="1">
          <![CDATA[100]]>
          <graphics count="0"/>
        </attribute>
        <attribute name="ShowLegend" id="1464" net="1">
          <![CDATA[1]]>
          <graphics count="0"/>
        </attribute>
        <attribute name="LegendHorizontalPosition" id="1465" net="1">
          <![CDATA[32]]>
          <graphics count="0"/>
        </attribute>
        <attribute name="LegendVerticalPosition" id="1466" net="1">
          <![CDATA[1]]>
          <graphics count="0"/>
        </attribute>
        <attribute name="ShowLines" id="1467" net="1">
          <![CDATA[1]]>
          <graphics count="0"/>
        </attribute>
        <attribute name="ShowSymbols" id="1468" net="1">
          <![CDATA[0]]>
          <graphics count="0"/>
        </attribute>
        <attribute name="BarWidth" id="1469" net="1">
          <![CDATA[20]]>
          <graphics count="0"/>
        </attribute>
        <attribute name="IntervalWidth" id="1470" net="1">
          <![CDATA[0]]>
          <graphics count="0"/>
        </attribute>
        <attribute name="XAxisVariable" id="1471" net="1">
          <![CDATA[Time]]>
          <graphics count="0"/>
        </attribute>
        <attribute name="XAxisVariableName" id="1472" net="1">
          <![CDATA[Simulation Time]]>
          <graphics count="0"/>
        </attribute>
        <attribute name="SumOfNodes" id="1473" net="1">
          <![CDATA[0]]>
          <graphics count="0"/>
        </attribute>
        <attribute name="FixedXAdjustment" id="1474" net="1">
          <![CDATA[0]]>
          <graphics count="0"/>
        </attribute>
        <attribute name="FixedYAdjustment" id="1475" net="1">
          <![CDATA[0]]>
          <graphics count="0"/>
        </attribute>
        <attribute name="X_Axis_Max" id="1476" net="1">
          <![CDATA[1]]>
          <graphics count="0"/>
        </attribute>
        <attribute name="X_Axis_Min" id="1477" net="1">
          <![CDATA[0]]>
          <graphics count="0"/>
        </attribute>
        <attribute name="Y_Axis_Max" id="1478" net="1">
          <![CDATA[1]]>
          <graphics count="0"/>
        </attribute>
        <attribute name="Y_Axis_Min" id="1479" net="1">
          <![CDATA[0]]>
          <graphics count="0"/>
        </attribute>
        <attribute name="X_ZOOM" id="1480" net="1">
          <![CDATA[1]]>
          <graphics count="0"/>
        </attribute>
        <attribute name="Y_ZOOM" id="1481" net="1">
          <![CDATA[1]]>
          <graphics count="0"/>
        </attribute>
        <attribute name="SortCurvesBy" id="1482" net="1">
          <![CDATA[0]]>
          <graphics count="0"/>
        </attribute>
        <attribute name="HistogramFrequencyType" id="1483" net="1">
          <![CDATA[0]]>
          <graphics count="0"/>
        </attribute>
        <attribute name="OutputType" id="1484" net="1">
          <![CDATA[Colored]]>
          <graphics count="0"/>
        </attribute>
        <graphics count="0"/>
      </metadata>
      <metadata id="1485" net="1">
        <attribute name="Name" id="1486" net="1">
          <![CDATA[Ca]]>
          <graphics count="0"/>
        </attribute>
        <attribute name="ID" id="1487" net="1">
          <![CDATA[4]]>
          <graphics count="0"/>
        </attribute>
        <attribute name="Comment" id="1488" net="1">
          <![CDATA[]]>
          <graphics count="0"/>
        </attribute>
        <attribute name="Nodeclass" id="1489" net="1">
          <![CDATA[Place]]>
          <graphics count="0"/>
        </attribute>
        <attribute name="ViewerType" id="1490" net="1">
          <![CDATA[xyPlot]]>
          <graphics count="0"/>
        </attribute>
        <attribute name="Results" id="1491" net="1">
          <![CDATA[Marking]]>
          <graphics count="0"/>
        </attribute>
        <attribute name="NodeColour" id="1492" net="1">
          <![CDATA[0]]>
          <graphics count="0"/>
        </attribute>
        <attribute name="RegEx" id="1493" net="1">
          <![CDATA[Ca]]>
          <graphics count="0"/>
        </attribute>
        <attribute name="RegExInvert" id="1494" net="1">
          <![CDATA[0]]>
          <graphics count="0"/>
        </attribute>
        <attribute name="PlaceList" type="ColList" id="1495" net="1">
          <colList row_count="0" col_count="1" active_row="0" active_col="0">
            <colList_head>
              <colList_colLabel>
                <![CDATA[]]>
              </colList_colLabel>
            </colList_head>
            <colList_body/>
          </colList>
          <graphics count="0"/>
        </attribute>
        <attribute name="CurveInfo" type="ColList" id="1496" net="1">
          <colList row_count="0" col_count="7" active_row="0" active_col="0">
            <colList_head>
              <colList_colLabel>
                <![CDATA[]]>
              </colList_colLabel>
              <colList_colLabel>
                <![CDATA[]]>
              </colList_colLabel>
              <colList_colLabel>
                <![CDATA[]]>
              </colList_colLabel>
              <colList_colLabel>
                <![CDATA[]]>
              </colList_colLabel>
              <colList_colLabel>
                <![CDATA[]]>
              </colList_colLabel>
              <colList_colLabel>
                <![CDATA[]]>
              </colList_colLabel>
              <colList_colLabel>
                <![CDATA[]]>
              </colList_colLabel>
            </colList_head>
            <colList_body/>
          </colList>
          <graphics count="0"/>
        </attribute>
        <attribute name="IsCurrent" id="1497" net="1">
          <![CDATA[0]]>
          <graphics count="0"/>
        </attribute>
        <attribute name="ViewTitle" id="1498" net="1">
          <![CDATA[Ca]]>
          <graphics count="0"/>
        </attribute>
        <attribute name="ChartWidth" id="1499" net="1">
          <![CDATA[600]]>
          <graphics count="0"/>
        </attribute>
        <attribute name="ChartHeight" id="1500" net="1">
          <![CDATA[600]]>
          <graphics count="0"/>
        </attribute>
        <attribute name="WindowWidth" id="1501" net="1">
          <![CDATA[600]]>
          <graphics count="0"/>
        </attribute>
        <attribute name="WindowHeight" id="1502" net="1">
          <![CDATA[600]]>
          <graphics count="0"/>
        </attribute>
        <attribute name="XAxisTitle" id="1503" net="1">
          <![CDATA[Time]]>
          <graphics count="0"/>
        </attribute>
        <attribute name="YAxisTitle" id="1504" net="1">
          <![CDATA[]]>
          <graphics count="0"/>
        </attribute>
        <attribute name="DefaultLineWidth" id="1505" net="1">
          <![CDATA[2]]>
          <graphics count="0"/>
        </attribute>
        <attribute name="DefaultLineStyle" id="1506" net="1">
          <![CDATA[100]]>
          <graphics count="0"/>
        </attribute>
        <attribute name="ShowLegend" id="1507" net="1">
          <![CDATA[1]]>
          <graphics count="0"/>
        </attribute>
        <attribute name="LegendHorizontalPosition" id="1508" net="1">
          <![CDATA[32]]>
          <graphics count="0"/>
        </attribute>
        <attribute name="LegendVerticalPosition" id="1509" net="1">
          <![CDATA[1]]>
          <graphics count="0"/>
        </attribute>
        <attribute name="ShowLines" id="1510" net="1">
          <![CDATA[1]]>
          <graphics count="0"/>
        </attribute>
        <attribute name="ShowSymbols" id="1511" net="1">
          <![CDATA[0]]>
          <graphics count="0"/>
        </attribute>
        <attribute name="BarWidth" id="1512" net="1">
          <![CDATA[20]]>
          <graphics count="0"/>
        </attribute>
        <attribute name="IntervalWidth" id="1513" net="1">
          <![CDATA[0]]>
          <graphics count="0"/>
        </attribute>
        <attribute name="XAxisVariable" id="1514" net="1">
          <![CDATA[Time]]>
          <graphics count="0"/>
        </attribute>
        <attribute name="XAxisVariableName" id="1515" net="1">
          <![CDATA[Simulation Time]]>
          <graphics count="0"/>
        </attribute>
        <attribute name="SumOfNodes" id="1516" net="1">
          <![CDATA[0]]>
          <graphics count="0"/>
        </attribute>
        <attribute name="FixedXAdjustment" id="1517" net="1">
          <![CDATA[0]]>
          <graphics count="0"/>
        </attribute>
        <attribute name="FixedYAdjustment" id="1518" net="1">
          <![CDATA[0]]>
          <graphics count="0"/>
        </attribute>
        <attribute name="X_Axis_Max" id="1519" net="1">
          <![CDATA[1]]>
          <graphics count="0"/>
        </attribute>
        <attribute name="X_Axis_Min" id="1520" net="1">
          <![CDATA[0]]>
          <graphics count="0"/>
        </attribute>
        <attribute name="Y_Axis_Max" id="1521" net="1">
          <![CDATA[1]]>
          <graphics count="0"/>
        </attribute>
        <attribute name="Y_Axis_Min" id="1522" net="1">
          <![CDATA[0]]>
          <graphics count="0"/>
        </attribute>
        <attribute name="X_ZOOM" id="1523" net="1">
          <![CDATA[1]]>
          <graphics count="0"/>
        </attribute>
        <attribute name="Y_ZOOM" id="1524" net="1">
          <![CDATA[1]]>
          <graphics count="0"/>
        </attribute>
        <attribute name="SortCurvesBy" id="1525" net="1">
          <![CDATA[0]]>
          <graphics count="0"/>
        </attribute>
        <attribute name="HistogramFrequencyType" id="1526" net="1">
          <![CDATA[0]]>
          <graphics count="0"/>
        </attribute>
        <attribute name="OutputType" id="1527" net="1">
          <![CDATA[Unfolded]]>
          <graphics count="0"/>
        </attribute>
        <graphics count="0"/>
      </metadata>
    </metadataclass>
    <metadataclass count="1" name="Simulation Properties">
      <metadata id="584" net="1">
        <attribute name="interval start" id="585" net="1">
          <![CDATA[0]]>
          <graphics count="0"/>
        </attribute>
        <attribute name="interval end" id="586" net="1">
          <![CDATA[100]]>
          <graphics count="0"/>
        </attribute>
        <attribute name="output step" id="587" net="1">
          <![CDATA[100]]>
          <graphics count="0"/>
        </attribute>
        <attribute name="simulator" id="588" net="1">
          <![CDATA[2]]>
          <graphics count="0"/>
        </attribute>
        <attribute name="ODE Solver" id="589" net="1">
          <![CDATA[1]]>
          <graphics count="0"/>
        </attribute>
        <attribute name="simulator properties" type="ColList" id="590" net="1">
          <colList row_count="6" col_count="2" active_row="0" active_col="0">
            <colList_head>
              <colList_colLabel>
                <![CDATA[]]>
              </colList_colLabel>
              <colList_colLabel>
                <![CDATA[]]>
              </colList_colLabel>
            </colList_head>
            <colList_body>
              <colList_row nr="0">
                <colList_col nr="0">
                  <![CDATA[InBetweenVisualization]]>
                </colList_col>
                <colList_col nr="1">
                  <![CDATA[1]]>
                </colList_col>
              </colList_row>
              <colList_row nr="1">
                <colList_col nr="0">
                  <![CDATA[Refreshrate]]>
                </colList_col>
                <colList_col nr="1">
                  <![CDATA[5000]]>
                </colList_col>
              </colList_row>
              <colList_row nr="2">
                <colList_col nr="0">
                  <![CDATA[RunCount]]>
                </colList_col>
                <colList_col nr="1">
                  <![CDATA[1]]>
                </colList_col>
              </colList_row>
              <colList_row nr="3">
                <colList_col nr="0">
                  <![CDATA[ThreadCount]]>
                </colList_col>
                <colList_col nr="1">
                  <![CDATA[1]]>
                </colList_col>
              </colList_row>
              <colList_row nr="4">
                <colList_col nr="0">
                  <![CDATA[FluctRatio]]>
                </colList_col>
                <colList_col nr="1">
                  <![CDATA[0.2]]>
                </colList_col>
              </colList_row>
              <colList_row nr="5">
                <colList_col nr="0">
                  <![CDATA[ApplyMonPlaces]]>
                </colList_col>
                <colList_col nr="1">
                  <![CDATA[1]]>
                </colList_col>
              </colList_row>
            </colList_body>
          </colList>
          <graphics count="0"/>
        </attribute>
        <attribute name="ODE Solver properties" type="ColList" id="251823" net="1">
          <colList row_count="8" col_count="2" active_row="0" active_col="0">
            <colList_head>
              <colList_colLabel>
                <![CDATA[]]>
              </colList_colLabel>
              <colList_colLabel>
                <![CDATA[]]>
              </colList_colLabel>
            </colList_head>
            <colList_body>
              <colList_row nr="0">
                <colList_col nr="0">
                  <![CDATA[IntegratorStepSize]]>
                </colList_col>
                <colList_col nr="1">
                  <![CDATA[1e-20]]>
                </colList_col>
              </colList_row>
              <colList_row nr="1">
                <colList_col nr="0">
                  <![CDATA[LinearSolverType]]>
                </colList_col>
                <colList_col nr="1">
                  <![CDATA[CVSpgmr]]>
                </colList_col>
              </colList_row>
              <colList_row nr="2">
                <colList_col nr="0">
                  <![CDATA[CalculateStepSize]]>
                </colList_col>
                <colList_col nr="1">
                  <![CDATA[0]]>
                </colList_col>
              </colList_row>
              <colList_row nr="3">
                <colList_col nr="0">
                  <![CDATA[CheckValues]]>
                </colList_col>
                <colList_col nr="1">
                  <![CDATA[0]]>
                </colList_col>
              </colList_row>
              <colList_row nr="4">
                <colList_col nr="0">
                  <![CDATA[OutputNoiseValues]]>
                </colList_col>
                <colList_col nr="1">
                  <![CDATA[0]]>
                </colList_col>
              </colList_row>
              <colList_row nr="5">
                <colList_col nr="0">
                  <![CDATA[UseODEsReduction]]>
                </colList_col>
                <colList_col nr="1">
                  <![CDATA[1]]>
                </colList_col>
              </colList_row>
              <colList_row nr="6">
                <colList_col nr="0">
                  <![CDATA[RelativeTol]]>
                </colList_col>
                <colList_col nr="1">
                  <![CDATA[1.0e-5]]>
                </colList_col>
              </colList_row>
              <colList_row nr="7">
                <colList_col nr="0">
                  <![CDATA[AbsTol]]>
                </colList_col>
                <colList_col nr="1">
                  <![CDATA[1.0e-10]]>
                </colList_col>
              </colList_row>
            </colList_body>
          </colList>
          <graphics count="0"/>
        </attribute>
        <graphics count="0"/>
      </metadata>
    </metadataclass>
    <metadataclass count="1" name="Simulation Results">
      <metadata id="591" net="1">
        <attribute name="marking" id="592" net="1">
          <![CDATA[]]>
          <graphics count="0"/>
        </attribute>
        <attribute name="marking square" id="593" net="1">
          <![CDATA[]]>
          <graphics count="0"/>
        </attribute>
        <attribute name="firing rate" id="594" net="1">
          <![CDATA[]]>
          <graphics count="0"/>
        </attribute>
        <graphics count="0"/>
      </metadata>
    </metadataclass>
    <metadataclass count="1" name="Basic Colorset Class">
      <metadata id="595" net="1">
        <attribute name="Name" id="596" net="1">
          <![CDATA[]]>
          <graphics count="0"/>
        </attribute>
        <attribute name="ID" id="597" net="1">
          <![CDATA[0]]>
          <graphics count="0"/>
        </attribute>
        <attribute name="Comment" id="598" net="1">
          <![CDATA[]]>
          <graphics count="0"/>
        </attribute>
        <attribute name="ColorsetList" type="ColList" id="599" net="1">
          <colList row_count="4" col_count="5" active_row="0" active_col="0">
            <colList_head>
              <colList_colLabel>
                <![CDATA[]]>
              </colList_colLabel>
              <colList_colLabel>
                <![CDATA[]]>
              </colList_colLabel>
              <colList_colLabel>
                <![CDATA[]]>
              </colList_colLabel>
              <colList_colLabel>
                <![CDATA[]]>
              </colList_colLabel>
              <colList_colLabel>
                <![CDATA[]]>
              </colList_colLabel>
            </colList_head>
            <colList_body>
              <colList_row nr="0">
                <colList_col nr="0">
                  <![CDATA[Dot]]>
                </colList_col>
                <colList_col nr="1">
                  <![CDATA[dot]]>
                </colList_col>
                <colList_col nr="2">
                  <![CDATA[dot]]>
                </colList_col>
                <colList_col nr="3">
                  <![CDATA[white]]>
                </colList_col>
                <colList_col nr="4">
                  <![CDATA[]]>
                </colList_col>
              </colList_row>
              <colList_row nr="1">
                <colList_col nr="0">
                  <![CDATA[chCS]]>
                </colList_col>
                <colList_col nr="1">
                  <![CDATA[int]]>
                </colList_col>
                <colList_col nr="2">
                  <![CDATA[1-CH]]>
                </colList_col>
                <colList_col nr="3">
                  <![CDATA[black]]>
                </colList_col>
                <colList_col nr="4">
                  <![CDATA[]]>
                </colList_col>
              </colList_row>
              <colList_row nr="2">
                <colList_col nr="0">
                  <![CDATA[cxCS]]>
                </colList_col>
                <colList_col nr="1">
                  <![CDATA[int]]>
                </colList_col>
                <colList_col nr="2">
                  <![CDATA[1-D1]]>
                </colList_col>
                <colList_col nr="3">
                  <![CDATA[white]]>
                </colList_col>
                <colList_col nr="4">
                  <![CDATA[]]>
                </colList_col>
              </colList_row>
              <colList_row nr="3">
                <colList_col nr="0">
                  <![CDATA[cyCS]]>
                </colList_col>
                <colList_col nr="1">
                  <![CDATA[int]]>
                </colList_col>
                <colList_col nr="2">
                  <![CDATA[1-D2]]>
                </colList_col>
                <colList_col nr="3">
                  <![CDATA[white]]>
                </colList_col>
                <colList_col nr="4">
                  <![CDATA[]]>
                </colList_col>
              </colList_row>
            </colList_body>
          </colList>
          <graphics count="0"/>
        </attribute>
        <graphics count="0"/>
      </metadata>
    </metadataclass>
    <metadataclass count="1" name="Structured Colorset Class">
      <metadata id="600" net="1">
        <attribute name="Name" id="601" net="1">
          <![CDATA[]]>
          <graphics count="0"/>
        </attribute>
        <attribute name="ID" id="602" net="1">
          <![CDATA[0]]>
          <graphics count="0"/>
        </attribute>
        <attribute name="Comment" id="603" net="1">
          <![CDATA[]]>
          <graphics count="0"/>
        </attribute>
        <attribute name="StructuredColorsetList" type="ColList" id="604" net="1">
          <colList row_count="1" col_count="6" active_row="0" active_col="0">
            <colList_head>
              <colList_colLabel>
                <![CDATA[]]>
              </colList_colLabel>
              <colList_colLabel>
                <![CDATA[]]>
              </colList_colLabel>
              <colList_colLabel>
                <![CDATA[]]>
              </colList_colLabel>
              <colList_colLabel>
                <![CDATA[]]>
              </colList_colLabel>
              <colList_colLabel>
                <![CDATA[]]>
              </colList_colLabel>
              <colList_colLabel>
                <![CDATA[]]>
              </colList_colLabel>
            </colList_head>
            <colList_body>
              <colList_row nr="0">
                <colList_col nr="0">
                  <![CDATA[Grid2D]]>
                </colList_col>
                <colList_col nr="1">
                  <![CDATA[product]]>
                </colList_col>
                <colList_col nr="2">
                  <![CDATA[cxCS,cyCS]]>
                </colList_col>
                <colList_col nr="3">
                  <![CDATA[]]>
                </colList_col>
                <colList_col nr="4">
                  <![CDATA[white]]>
                </colList_col>
                <colList_col nr="5">
                  <![CDATA[]]>
                </colList_col>
              </colList_row>
            </colList_body>
          </colList>
          <graphics count="0"/>
        </attribute>
        <graphics count="0"/>
      </metadata>
    </metadataclass>
    <metadataclass count="1" name="Alias Colorset Class">
      <metadata id="605" net="1">
        <attribute name="Name" id="606" net="1">
          <![CDATA[]]>
          <graphics count="0"/>
        </attribute>
        <attribute name="ID" id="607" net="1">
          <![CDATA[0]]>
          <graphics count="0"/>
        </attribute>
        <attribute name="Comment" id="608" net="1">
          <![CDATA[]]>
          <graphics count="0"/>
        </attribute>
        <attribute name="AliasColorsetList" type="ColList" id="609" net="1">
          <colList row_count="0" col_count="3" active_row="0" active_col="0">
            <colList_head>
              <colList_colLabel>
                <![CDATA[]]>
              </colList_colLabel>
              <colList_colLabel>
                <![CDATA[]]>
              </colList_colLabel>
              <colList_colLabel>
                <![CDATA[]]>
              </colList_colLabel>
            </colList_head>
            <colList_body/>
          </colList>
          <graphics count="0"/>
        </attribute>
        <graphics count="0"/>
      </metadata>
    </metadataclass>
    <metadataclass count="1" name="Variable Class">
      <metadata id="617" net="1">
        <attribute name="Name" id="618" net="1">
          <![CDATA[]]>
          <graphics count="0"/>
        </attribute>
        <attribute name="ID" id="619" net="1">
          <![CDATA[0]]>
          <graphics count="0"/>
        </attribute>
        <attribute name="Comment" id="620" net="1">
          <![CDATA[]]>
          <graphics count="0"/>
        </attribute>
        <attribute name="VariableList" type="ColList" id="621" net="1">
          <colList row_count="5" col_count="3" active_row="0" active_col="0">
            <colList_head>
              <colList_colLabel>
                <![CDATA[]]>
              </colList_colLabel>
              <colList_colLabel>
                <![CDATA[]]>
              </colList_colLabel>
              <colList_colLabel>
                <![CDATA[]]>
              </colList_colLabel>
            </colList_head>
            <colList_body>
              <colList_row nr="0">
                <colList_col nr="0">
                  <![CDATA[m]]>
                </colList_col>
                <colList_col nr="1">
                  <![CDATA[chCS]]>
                </colList_col>
                <colList_col nr="2">
                  <![CDATA[]]>
                </colList_col>
              </colList_row>
              <colList_row nr="1">
                <colList_col nr="0">
                  <![CDATA[x]]>
                </colList_col>
                <colList_col nr="1">
                  <![CDATA[cxCS]]>
                </colList_col>
                <colList_col nr="2">
                  <![CDATA[]]>
                </colList_col>
              </colList_row>
              <colList_row nr="2">
                <colList_col nr="0">
                  <![CDATA[y]]>
                </colList_col>
                <colList_col nr="1">
                  <![CDATA[cyCS]]>
                </colList_col>
                <colList_col nr="2">
                  <![CDATA[]]>
                </colList_col>
              </colList_row>
              <colList_row nr="3">
                <colList_col nr="0">
                  <![CDATA[a]]>
                </colList_col>
                <colList_col nr="1">
                  <![CDATA[cxCS]]>
                </colList_col>
                <colList_col nr="2">
                  <![CDATA[]]>
                </colList_col>
              </colList_row>
              <colList_row nr="4">
                <colList_col nr="0">
                  <![CDATA[b]]>
                </colList_col>
                <colList_col nr="1">
                  <![CDATA[cyCS]]>
                </colList_col>
                <colList_col nr="2">
                  <![CDATA[]]>
                </colList_col>
              </colList_row>
            </colList_body>
          </colList>
          <graphics count="0"/>
        </attribute>
        <graphics count="0"/>
      </metadata>
    </metadataclass>
    <metadataclass count="1" name="Auxiliary Variables Class">
      <metadata id="629" net="1">
        <attribute name="Name" id="630" net="1">
          <![CDATA[]]>
          <graphics count="0"/>
        </attribute>
        <attribute name="ID" id="631" net="1">
          <![CDATA[0]]>
          <graphics count="0"/>
        </attribute>
        <attribute name="Comment" id="632" net="1">
          <![CDATA[]]>
          <graphics count="0"/>
        </attribute>
        <attribute name="AuxiliaryVariableList" type="ColList" id="633" net="1">
          <colList row_count="0" col_count="5" active_row="0" active_col="0">
            <colList_head>
              <colList_colLabel>
                <![CDATA[]]>
              </colList_colLabel>
              <colList_colLabel>
                <![CDATA[]]>
              </colList_colLabel>
              <colList_colLabel>
                <![CDATA[]]>
              </colList_colLabel>
              <colList_colLabel>
                <![CDATA[]]>
              </colList_colLabel>
              <colList_colLabel>
                <![CDATA[]]>
              </colList_colLabel>
            </colList_head>
            <colList_body/>
          </colList>
          <graphics count="0"/>
        </attribute>
        <graphics count="0"/>
      </metadata>
    </metadataclass>
  </metadataclasses>
</Snoopy>
