# Supplementary material for: Snoopy’s hybrid simulator: a tool to construct and simulate hybrid biological models
Source: BMC Syst Biol. 2017 Jul 28;11:71. doi: 10.1186/s12918-017-0449-6 (PMC5534078; doi:10.1186/s12918-017-0449-6)
Supplement: Supplementary file 3 — the ATM/p53/NF- κB HPN model. A Snoopy file implementing the ATM/p53/NF- κB. (HPN 1193 kb) [file 12918_2017_449_MOESM3_ESM.hpn]

<?xml version="1.0" encoding="UTF-8"?>
<?xml-stylesheet type="text/xsl" href="/xsl/spped2svg.xsl"?>
<Snoopy version="2" revision="1.21">
  <netclass name="Hybrid Petri Net"/>
  <nodeclasses count="9">
    <nodeclass count="14" name="Place">
      <node id="475" net="1">
        <attribute name="Name" id="476" net="1">
          <![CDATA[DSB]]>
          <graphics count="1">
            <graphic xoff="1.00" yoff="-20.00" x="1046.00" y="130.00" id="477" net="1" show="1" grparent="485" state="1" pen="0,0,0" brush="255,255,255" thickness="1"/>
          </graphics>
        </attribute>
        <attribute name="ID" id="478" net="1">
          <![CDATA[0]]>
          <graphics count="1">
            <graphic xoff="25.00" yoff="20.00" x="1070.00" y="170.00" id="479" net="1" show="0" grparent="485" state="1" pen="0,0,0" brush="255,255,255" thickness="1"/>
          </graphics>
        </attribute>
        <attribute name="Marking" id="480" net="1">
          <![CDATA[0]]>
          <graphics count="1">
            <graphic x="1045.00" y="150.00" id="481" net="1" show="1" grparent="485" state="1" pen="0,0,0" brush="255,255,255" thickness="1"/>
          </graphics>
        </attribute>
        <attribute name="Logic" id="482" net="1">
          <![CDATA[0]]>
          <graphics count="0"/>
        </attribute>
        <attribute name="Comment" id="483" net="1">
          <![CDATA[]]>
          <graphics count="1">
            <graphic xoff="115.00" yoff="40.00" x="1160.00" y="190.00" id="484" net="1" show="1" grparent="485" state="1" pen="0,0,0" brush="255,255,255" thickness="1"/>
          </graphics>
        </attribute>
        <attribute name="Fixed" id="492" net="1">
          <![CDATA[0]]>
          <graphics count="0"/>
        </attribute>
        <graphics count="1">
          <graphic x="1045.00" y="150.00" id="485" net="1" show="1" w="20.00" h="20.00" state="1" pen="0,0,0" brush="102,175,255" thickness="1"/>
        </graphics>
      </node>
      <node id="525" net="1">
        <attribute name="Name" id="526" net="1">
          <![CDATA[G_atm]]>
          <graphics count="1">
            <graphic xoff="-24.00" yoff="20.00" x="751.00" y="300.00" id="527" net="1" show="1" grparent="535" state="1" pen="0,0,0" brush="255,255,255" thickness="1"/>
          </graphics>
        </attribute>
        <attribute name="ID" id="528" net="1">
          <![CDATA[1]]>
          <graphics count="1">
            <graphic xoff="25.00" yoff="20.00" x="800.00" y="300.00" id="529" net="1" show="0" grparent="535" state="1" pen="0,0,0" brush="255,255,255" thickness="1"/>
          </graphics>
        </attribute>
        <attribute name="Marking" id="530" net="1">
          <![CDATA[1]]>
          <graphics count="1">
            <graphic x="775.00" y="280.00" id="531" net="1" show="1" grparent="535" state="1" pen="0,0,0" brush="255,255,255" thickness="1"/>
          </graphics>
        </attribute>
        <attribute name="Logic" id="532" net="1">
          <![CDATA[0]]>
          <graphics count="0"/>
        </attribute>
        <attribute name="Comment" id="533" net="1">
          <![CDATA[]]>
          <graphics count="1">
            <graphic yoff="40.00" x="775.00" y="320.00" id="534" net="1" show="1" grparent="535" state="1" pen="0,0,0" brush="255,255,255" thickness="1"/>
          </graphics>
        </attribute>
        <attribute name="Fixed" id="504" net="1">
          <![CDATA[0]]>
          <graphics count="0"/>
        </attribute>
        <graphics count="1">
          <graphic x="775.00" y="280.00" id="535" net="1" show="1" w="20.00" h="20.00" state="1" pen="0,0,0" brush="102,175,255" thickness="1"/>
        </graphics>
      </node>
      <node id="536" net="1">
        <attribute name="Name" id="537" net="1">
          <![CDATA[G_chk2]]>
          <graphics count="1">
            <graphic xoff="-26.00" yoff="14.00" x="750.00" y="430.00" id="538" net="1" show="1" grparent="546" state="1" pen="0,0,0" brush="255,255,255" thickness="1"/>
          </graphics>
        </attribute>
        <attribute name="ID" id="539" net="1">
          <![CDATA[2]]>
          <graphics count="1">
            <graphic xoff="25.00" yoff="20.00" x="801.00" y="436.00" id="540" net="1" show="0" grparent="546" state="1" pen="0,0,0" brush="255,255,255" thickness="1"/>
          </graphics>
        </attribute>
        <attribute name="Marking" id="541" net="1">
          <![CDATA[1]]>
          <graphics count="1">
            <graphic x="776.00" y="416.00" id="542" net="1" show="1" grparent="546" state="1" pen="0,0,0" brush="255,255,255" thickness="1"/>
          </graphics>
        </attribute>
        <attribute name="Logic" id="543" net="1">
          <![CDATA[0]]>
          <graphics count="0"/>
        </attribute>
        <attribute name="Comment" id="544" net="1">
          <![CDATA[]]>
          <graphics count="1">
            <graphic yoff="40.00" x="776.00" y="456.00" id="545" net="1" show="1" grparent="546" state="1" pen="0,0,0" brush="255,255,255" thickness="1"/>
          </graphics>
        </attribute>
        <attribute name="Fixed" id="546" net="1">
          <![CDATA[0]]>
          <graphics count="0"/>
        </attribute>
        <graphics count="1">
          <graphic x="776.00" y="416.00" id="546" net="1" show="1" w="20.00" h="20.00" state="1" pen="0,0,0" brush="102,175,255" thickness="1"/>
        </graphics>
      </node>
      <node id="730" net="1">
        <attribute name="Name" id="731" net="1">
          <![CDATA[G_wip1]]>
          <graphics count="1">
            <graphic xoff="-19.00" yoff="14.00" x="766.00" y="629.00" id="732" net="1" show="1" grparent="740" state="1" pen="0,0,0" brush="255,255,255" thickness="1"/>
          </graphics>
        </attribute>
        <attribute name="ID" id="733" net="1">
          <![CDATA[3]]>
          <graphics count="1">
            <graphic xoff="25.00" yoff="20.00" x="810.00" y="635.00" id="734" net="1" show="0" grparent="740" state="1" pen="0,0,0" brush="255,255,255" thickness="1"/>
          </graphics>
        </attribute>
        <attribute name="Marking" id="735" net="1">
          <![CDATA[0]]>
          <graphics count="1">
            <graphic x="785.00" y="615.00" id="736" net="1" show="1" grparent="740" state="1" pen="0,0,0" brush="255,255,255" thickness="1"/>
          </graphics>
        </attribute>
        <attribute name="Logic" id="737" net="1">
          <![CDATA[0]]>
          <graphics count="0"/>
        </attribute>
        <attribute name="Comment" id="738" net="1">
          <![CDATA[]]>
          <graphics count="1">
            <graphic yoff="40.00" x="785.00" y="655.00" id="739" net="1" show="1" grparent="740" state="1" pen="0,0,0" brush="255,255,255" thickness="1"/>
          </graphics>
        </attribute>
        <attribute name="Fixed" id="558" net="1">
          <![CDATA[0]]>
          <graphics count="0"/>
        </attribute>
        <graphics count="1">
          <graphic x="785.00" y="615.00" id="740" net="1" show="1" w="20.00" h="20.00" state="1" pen="0,0,0" brush="102,175,255" thickness="1"/>
        </graphics>
      </node>
      <node id="923" net="1">
        <attribute name="Name" id="924" net="1">
          <![CDATA[G_bax]]>
          <graphics count="1">
            <graphic xoff="-26.00" yoff="12.00" x="769.00" y="962.00" id="925" net="1" show="1" grparent="933" state="1" pen="0,0,0" brush="255,255,255" thickness="1"/>
          </graphics>
        </attribute>
        <attribute name="ID" id="926" net="1">
          <![CDATA[4]]>
          <graphics count="1">
            <graphic xoff="25.00" yoff="20.00" x="820.00" y="970.00" id="927" net="1" show="0" grparent="933" state="1" pen="0,0,0" brush="255,255,255" thickness="1"/>
          </graphics>
        </attribute>
        <attribute name="Marking" id="928" net="1">
          <![CDATA[0]]>
          <graphics count="1">
            <graphic x="795.00" y="950.00" id="929" net="1" show="1" grparent="933" state="1" pen="0,0,0" brush="255,255,255" thickness="1"/>
          </graphics>
        </attribute>
        <attribute name="Logic" id="930" net="1">
          <![CDATA[0]]>
          <graphics count="0"/>
        </attribute>
        <attribute name="Comment" id="931" net="1">
          <![CDATA[]]>
          <graphics count="1">
            <graphic xoff="35.00" x="830.00" y="950.00" id="932" net="1" show="1" grparent="933" state="1" pen="0,0,0" brush="255,255,255" thickness="1"/>
          </graphics>
        </attribute>
        <attribute name="Fixed" id="751" net="1">
          <![CDATA[0]]>
          <graphics count="0"/>
        </attribute>
        <graphics count="1">
          <graphic x="795.00" y="950.00" id="933" net="1" show="1" w="20.00" h="20.00" state="1" pen="0,0,0" brush="102,175,255" thickness="1"/>
        </graphics>
      </node>
      <node id="958" net="1">
        <attribute name="Name" id="959" net="1">
          <![CDATA[G_p21]]>
          <graphics count="1">
            <graphic xoff="-26.00" yoff="16.00" x="779.00" y="1131.00" id="960" net="1" show="1" grparent="968" state="1" pen="0,0,0" brush="255,255,255" thickness="1"/>
          </graphics>
        </attribute>
        <attribute name="ID" id="961" net="1">
          <![CDATA[5]]>
          <graphics count="1">
            <graphic xoff="25.00" yoff="20.00" x="830.00" y="1135.00" id="962" net="1" show="0" grparent="968" state="1" pen="0,0,0" brush="255,255,255" thickness="1"/>
          </graphics>
        </attribute>
        <attribute name="Marking" id="963" net="1">
          <![CDATA[0]]>
          <graphics count="1">
            <graphic x="805.00" y="1115.00" id="964" net="1" show="1" grparent="968" state="1" pen="0,0,0" brush="255,255,255" thickness="1"/>
          </graphics>
        </attribute>
        <attribute name="Logic" id="965" net="1">
          <![CDATA[0]]>
          <graphics count="0"/>
        </attribute>
        <attribute name="Comment" id="966" net="1">
          <![CDATA[]]>
          <graphics count="1">
            <graphic yoff="40.00" x="805.00" y="1155.00" id="967" net="1" show="1" grparent="968" state="1" pen="0,0,0" brush="255,255,255" thickness="1"/>
          </graphics>
        </attribute>
        <attribute name="Fixed" id="944" net="1">
          <![CDATA[0]]>
          <graphics count="0"/>
        </attribute>
        <graphics count="1">
          <graphic x="805.00" y="1115.00" id="968" net="1" show="1" w="20.00" h="20.00" state="1" pen="0,0,0" brush="102,175,255" thickness="1"/>
        </graphics>
      </node>
      <node id="1061" net="1">
        <attribute name="Name" id="1062" net="1">
          <![CDATA[Ra]]>
          <graphics count="1">
            <graphic xoff="-21.00" yoff="-1.00" x="134.00" y="644.00" id="1063" net="1" show="1" grparent="1071" state="1" pen="0,0,0" brush="255,255,255" thickness="1"/>
          </graphics>
        </attribute>
        <attribute name="ID" id="1064" net="1">
          <![CDATA[6]]>
          <graphics count="1">
            <graphic xoff="25.00" yoff="20.00" x="180.00" y="665.00" id="1065" net="1" show="0" grparent="1071" state="1" pen="0,0,0" brush="255,255,255" thickness="1"/>
          </graphics>
        </attribute>
        <attribute name="Marking" id="1066" net="1">
          <![CDATA[0]]>
          <graphics count="1">
            <graphic x="155.00" y="645.00" id="1067" net="1" show="1" grparent="1071" state="1" pen="0,0,0" brush="255,255,255" thickness="1"/>
          </graphics>
        </attribute>
        <attribute name="Logic" id="1068" net="1">
          <![CDATA[0]]>
          <graphics count="0"/>
        </attribute>
        <attribute name="Comment" id="1069" net="1">
          <![CDATA[]]>
          <graphics count="1">
            <graphic yoff="40.00" x="155.00" y="685.00" id="1070" net="1" show="1" grparent="1071" state="1" pen="0,0,0" brush="255,255,255" thickness="1"/>
          </graphics>
        </attribute>
        <attribute name="Fixed" id="979" net="1">
          <![CDATA[0]]>
          <graphics count="0"/>
        </attribute>
        <graphics count="1">
          <graphic x="155.00" y="645.00" id="1071" net="1" show="1" w="20.00" h="20.00" state="1" pen="0,0,0" brush="102,175,255" thickness="1"/>
        </graphics>
      </node>
      <node id="1194" net="1">
        <attribute name="Name" id="1195" net="1">
          <![CDATA[G_ikba]]>
          <graphics count="1">
            <graphic xoff="26.00" yoff="-11.00" x="181.00" y="374.00" id="1196" net="1" show="1" grparent="1204" state="1" pen="0,0,0" brush="255,255,255" thickness="1"/>
          </graphics>
        </attribute>
        <attribute name="ID" id="1197" net="1">
          <![CDATA[7]]>
          <graphics count="1">
            <graphic xoff="25.00" yoff="20.00" x="180.00" y="405.00" id="1198" net="1" show="0" grparent="1204" state="1" pen="0,0,0" brush="255,255,255" thickness="1"/>
          </graphics>
        </attribute>
        <attribute name="Marking" id="1199" net="1">
          <![CDATA[0]]>
          <graphics count="1">
            <graphic x="155.00" y="385.00" id="1200" net="1" show="1" grparent="1204" state="1" pen="0,0,0" brush="255,255,255" thickness="1"/>
          </graphics>
        </attribute>
        <attribute name="Logic" id="1201" net="1">
          <![CDATA[0]]>
          <graphics count="0"/>
        </attribute>
        <attribute name="Comment" id="1202" net="1">
          <![CDATA[]]>
          <graphics count="1">
            <graphic yoff="40.00" x="155.00" y="425.00" id="1203" net="1" show="1" grparent="1204" state="1" pen="0,0,0" brush="255,255,255" thickness="1"/>
          </graphics>
        </attribute>
        <attribute name="Fixed" id="1082" net="1">
          <![CDATA[0]]>
          <graphics count="0"/>
        </attribute>
        <graphics count="1">
          <graphic x="155.00" y="385.00" id="1204" net="1" show="1" w="20.00" h="20.00" state="1" pen="0,0,0" brush="102,175,255" thickness="1"/>
        </graphics>
      </node>
      <node id="1308" net="1">
        <attribute name="Name" id="1309" net="1">
          <![CDATA[G_a20]]>
          <graphics count="1">
            <graphic xoff="23.00" yoff="16.00" x="178.00" y="526.00" id="1310" net="1" show="1" grparent="1318" state="1" pen="0,0,0" brush="255,255,255" thickness="1"/>
          </graphics>
        </attribute>
        <attribute name="ID" id="1311" net="1">
          <![CDATA[8]]>
          <graphics count="1">
            <graphic xoff="25.00" yoff="20.00" x="180.00" y="530.00" id="1312" net="1" show="0" grparent="1318" state="1" pen="0,0,0" brush="255,255,255" thickness="1"/>
          </graphics>
        </attribute>
        <attribute name="Marking" id="1313" net="1">
          <![CDATA[0]]>
          <graphics count="1">
            <graphic x="155.00" y="510.00" id="1314" net="1" show="1" grparent="1318" state="1" pen="0,0,0" brush="255,255,255" thickness="1"/>
          </graphics>
        </attribute>
        <attribute name="Logic" id="1315" net="1">
          <![CDATA[0]]>
          <graphics count="0"/>
        </attribute>
        <attribute name="Comment" id="1316" net="1">
          <![CDATA[]]>
          <graphics count="1">
            <graphic xoff="50.00" yoff="120.00" x="205.00" y="630.00" id="1317" net="1" show="1" grparent="1318" state="1" pen="0,0,0" brush="255,255,255" thickness="1"/>
          </graphics>
        </attribute>
        <attribute name="Fixed" id="1215" net="1">
          <![CDATA[0]]>
          <graphics count="0"/>
        </attribute>
        <graphics count="1">
          <graphic x="155.00" y="510.00" id="1318" net="1" show="1" w="20.00" h="20.00" state="1" pen="0,0,0" brush="102,175,255" thickness="1"/>
        </graphics>
      </node>
      <node id="1498" net="1">
        <attribute name="Name" id="1499" net="1">
          <![CDATA[G_p53]]>
          <graphics count="1">
            <graphic xoff="-24.00" yoff="18.00" x="136.00" y="818.00" id="1500" net="1" show="1" grparent="1508" state="1" pen="0,0,0" brush="255,255,255" thickness="1"/>
          </graphics>
        </attribute>
        <attribute name="ID" id="1501" net="1">
          <![CDATA[9]]>
          <graphics count="1">
            <graphic xoff="25.00" yoff="20.00" x="185.00" y="820.00" id="1502" net="1" show="0" grparent="1508" state="1" pen="0,0,0" brush="255,255,255" thickness="1"/>
          </graphics>
        </attribute>
        <attribute name="Marking" id="1503" net="1">
          <![CDATA[1]]>
          <graphics count="1">
            <graphic x="160.00" y="800.00" id="1504" net="1" show="1" grparent="1508" state="1" pen="0,0,0" brush="255,255,255" thickness="1"/>
          </graphics>
        </attribute>
        <attribute name="Logic" id="1505" net="1">
          <![CDATA[0]]>
          <graphics count="0"/>
        </attribute>
        <attribute name="Comment" id="1506" net="1">
          <![CDATA[]]>
          <graphics count="1">
            <graphic yoff="40.00" x="160.00" y="840.00" id="1507" net="1" show="1" grparent="1508" state="1" pen="0,0,0" brush="255,255,255" thickness="1"/>
          </graphics>
        </attribute>
        <attribute name="Fixed" id="1329" net="1">
          <![CDATA[0]]>
          <graphics count="0"/>
        </attribute>
        <graphics count="1">
          <graphic x="160.00" y="800.00" id="1508" net="1" show="1" w="20.00" h="20.00" state="1" pen="0,0,0" brush="102,175,255" thickness="1"/>
        </graphics>
      </node>
      <node id="1593" net="1">
        <attribute name="Name" id="1594" net="1">
          <![CDATA[G_mdm2]]>
          <graphics count="1">
            <graphic xoff="-25.00" yoff="12.00" x="135.00" y="992.00" id="1595" net="1" show="1" grparent="1603" state="1" pen="0,0,0" brush="255,255,255" thickness="1"/>
          </graphics>
        </attribute>
        <attribute name="ID" id="1596" net="1">
          <![CDATA[10]]>
          <graphics count="1">
            <graphic xoff="25.00" yoff="20.00" x="185.00" y="1000.00" id="1597" net="1" show="0" grparent="1603" state="1" pen="0,0,0" brush="255,255,255" thickness="1"/>
          </graphics>
        </attribute>
        <attribute name="Marking" id="1598" net="1">
          <![CDATA[0]]>
          <graphics count="1">
            <graphic x="160.00" y="980.00" id="1599" net="1" show="1" grparent="1603" state="1" pen="0,0,0" brush="255,255,255" thickness="1"/>
          </graphics>
        </attribute>
        <attribute name="Logic" id="1600" net="1">
          <![CDATA[0]]>
          <graphics count="0"/>
        </attribute>
        <attribute name="Comment" id="1601" net="1">
          <![CDATA[]]>
          <graphics count="1">
            <graphic yoff="40.00" x="160.00" y="1020.00" id="1602" net="1" show="1" grparent="1603" state="1" pen="0,0,0" brush="255,255,255" thickness="1"/>
          </graphics>
        </attribute>
        <attribute name="Fixed" id="1519" net="1">
          <![CDATA[0]]>
          <graphics count="0"/>
        </attribute>
        <graphics count="1">
          <graphic x="160.00" y="980.00" id="1603" net="1" show="1" w="20.00" h="20.00" state="1" pen="0,0,0" brush="102,175,255" thickness="1"/>
        </graphics>
      </node>
      <node id="1759" net="1">
        <attribute name="Name" id="1760" net="1">
          <![CDATA[G_pten]]>
          <graphics count="1">
            <graphic xoff="-22.00" yoff="11.00" x="138.00" y="1201.00" id="1761" net="1" show="1" grparent="1769" state="1" pen="0,0,0" brush="255,255,255" thickness="1"/>
          </graphics>
        </attribute>
        <attribute name="ID" id="1762" net="1">
          <![CDATA[11]]>
          <graphics count="1">
            <graphic xoff="25.00" yoff="20.00" x="185.00" y="1210.00" id="1763" net="1" show="0" grparent="1769" state="1" pen="0,0,0" brush="255,255,255" thickness="1"/>
          </graphics>
        </attribute>
        <attribute name="Marking" id="1764" net="1">
          <![CDATA[0]]>
          <graphics count="1">
            <graphic x="160.00" y="1190.00" id="1765" net="1" show="1" grparent="1769" state="1" pen="0,0,0" brush="255,255,255" thickness="1"/>
          </graphics>
        </attribute>
        <attribute name="Logic" id="1766" net="1">
          <![CDATA[0]]>
          <graphics count="0"/>
        </attribute>
        <attribute name="Comment" id="1767" net="1">
          <![CDATA[]]>
          <graphics count="1">
            <graphic yoff="40.00" x="160.00" y="1230.00" id="1768" net="1" show="1" grparent="1769" state="1" pen="0,0,0" brush="255,255,255" thickness="1"/>
          </graphics>
        </attribute>
        <attribute name="Fixed" id="1614" net="1">
          <![CDATA[0]]>
          <graphics count="0"/>
        </attribute>
        <graphics count="1">
          <graphic x="160.00" y="1190.00" id="1769" net="1" show="1" w="20.00" h="20.00" state="1" pen="0,0,0" brush="102,175,255" thickness="1"/>
        </graphics>
      </node>
      <node id="14204" net="1">
        <attribute name="Name" id="14205" net="1">
          <![CDATA[IR]]>
          <graphics count="1">
            <graphic xoff="-3.00" yoff="-19.00" x="922.00" y="171.00" id="14206" net="1" show="1" grparent="14214" state="1" pen="0,0,0" brush="255,255,255" thickness="1"/>
          </graphics>
        </attribute>
        <attribute name="ID" id="14207" net="1">
          <![CDATA[12]]>
          <graphics count="1">
            <graphic xoff="25.00" yoff="20.00" x="950.00" y="210.00" id="14208" net="1" show="0" grparent="14214" state="1" pen="0,0,0" brush="255,255,255" thickness="1"/>
          </graphics>
        </attribute>
        <attribute name="Marking" id="14209" net="1">
          <![CDATA[10*35]]>
          <graphics count="1">
            <graphic x="925.00" y="190.00" id="14210" net="1" show="1" grparent="14214" state="1" pen="0,0,0" brush="255,255,255" thickness="1"/>
          </graphics>
        </attribute>
        <attribute name="Logic" id="14211" net="1">
          <![CDATA[0]]>
          <graphics count="0"/>
        </attribute>
        <attribute name="Comment" id="14212" net="1">
          <![CDATA[]]>
          <graphics count="1">
            <graphic yoff="40.00" x="925.00" y="230.00" id="14213" net="1" show="1" grparent="14214" state="1" pen="0,0,0" brush="255,255,255" thickness="1"/>
          </graphics>
        </attribute>
        <attribute name="Fixed" id="1780" net="1">
          <![CDATA[0]]>
          <graphics count="0"/>
        </attribute>
        <graphics count="1">
          <graphic x="925.00" y="190.00" id="14214" net="1" show="1" w="20.00" h="20.00" state="1" pen="0,0,0" brush="98,168,255" thickness="1"/>
        </graphics>
      </node>
      <node id="14968" net="1">
        <attribute name="Name" id="14969" net="1">
          <![CDATA[TNF]]>
          <graphics count="1">
            <graphic xoff="7.00" yoff="21.00" x="112.00" y="616.00" id="14970" net="1" show="1" grparent="14978" state="1" pen="0,0,0" brush="255,255,255" thickness="1"/>
          </graphics>
        </attribute>
        <attribute name="ID" id="14971" net="1">
          <![CDATA[13]]>
          <graphics count="1">
            <graphic xoff="25.00" yoff="20.00" x="130.00" y="615.00" id="14972" net="1" show="0" grparent="14978" state="1" pen="0,0,0" brush="255,255,255" thickness="1"/>
          </graphics>
        </attribute>
        <attribute name="Marking" id="14973" net="1">
          <![CDATA[1]]>
          <graphics count="1">
            <graphic x="105.00" y="595.00" id="14974" net="1" show="1" grparent="14978" state="1" pen="0,0,0" brush="255,255,255" thickness="1"/>
          </graphics>
        </attribute>
        <attribute name="Logic" id="14975" net="1">
          <![CDATA[0]]>
          <graphics count="0"/>
        </attribute>
        <attribute name="Comment" id="14976" net="1">
          <![CDATA[]]>
          <graphics count="1">
            <graphic yoff="40.00" x="105.00" y="635.00" id="14977" net="1" show="1" grparent="14978" state="1" pen="0,0,0" brush="255,255,255" thickness="1"/>
          </graphics>
        </attribute>
        <attribute name="Fixed" id="14225" net="1">
          <![CDATA[0]]>
          <graphics count="0"/>
        </attribute>
        <graphics count="1">
          <graphic x="105.00" y="595.00" id="14978" net="1" show="1" w="20.00" h="20.00" state="1" pen="255,255,0" brush="255,255,255" thickness="1"/>
        </graphics>
      </node>
    </nodeclass>
    <nodeclass count="48" name="Place, Continuous">
      <node id="559" net="1">
        <attribute name="Fixed" id="560" net="1">
          <![CDATA[0]]>
          <graphics count="0"/>
        </attribute>
        <attribute name="Name" id="561" net="1">
          <![CDATA[ATM_t]]>
          <graphics count="1">
            <graphic xoff="4.00" yoff="20.00" x="899.00" y="300.00" id="562" net="1" show="1" grparent="570" state="1" pen="0,0,0" brush="255,255,255" thickness="1"/>
          </graphics>
        </attribute>
        <attribute name="ID" id="563" net="1">
          <![CDATA[14]]>
          <graphics count="1">
            <graphic xoff="20.00" x="915.00" y="280.00" id="564" net="1" show="0" grparent="570" state="1" pen="0,0,0" brush="255,255,255" thickness="1"/>
          </graphics>
        </attribute>
        <attribute name="Marking" id="565" net="1">
          <![CDATA[132]]>
          <graphics count="1">
            <graphic x="895.00" y="280.00" id="566" net="1" show="1" grparent="570" state="1" pen="0,0,0" brush="255,255,255" thickness="1"/>
          </graphics>
        </attribute>
        <attribute name="Logic" id="567" net="1">
          <![CDATA[0]]>
          <graphics count="0"/>
        </attribute>
        <attribute name="Comment" id="568" net="1">
          <![CDATA[]]>
          <graphics count="1">
            <graphic yoff="40.00" x="895.00" y="320.00" id="569" net="1" show="1" grparent="570" state="1" pen="0,0,0" brush="255,255,255" thickness="1"/>
          </graphics>
        </attribute>
        <graphics count="1">
          <graphic x="895.00" y="280.00" id="570" net="1" show="1" w="20.00" h="20.00" state="1" pen="128,128,128" brush="255,255,255" thickness="3"/>
        </graphics>
      </node>
      <node id="571" net="1">
        <attribute name="Fixed" id="572" net="1">
          <![CDATA[0]]>
          <graphics count="0"/>
        </attribute>
        <attribute name="Name" id="573" net="1">
          <![CDATA[ATM_n]]>
          <graphics count="1">
            <graphic yoff="20.00" x="995.00" y="300.00" id="574" net="1" show="1" grparent="582" state="1" pen="0,0,0" brush="255,255,255" thickness="1"/>
          </graphics>
        </attribute>
        <attribute name="ID" id="575" net="1">
          <![CDATA[15]]>
          <graphics count="1">
            <graphic xoff="20.00" x="1015.00" y="280.00" id="576" net="1" show="0" grparent="582" state="1" pen="0,0,0" brush="255,255,255" thickness="1"/>
          </graphics>
        </attribute>
        <attribute name="Marking" id="577" net="1">
          <![CDATA[16130]]>
          <graphics count="1">
            <graphic x="995.00" y="280.00" id="578" net="1" show="1" grparent="582" state="1" pen="0,0,0" brush="255,255,255" thickness="1"/>
          </graphics>
        </attribute>
        <attribute name="Logic" id="579" net="1">
          <![CDATA[0]]>
          <graphics count="0"/>
        </attribute>
        <attribute name="Comment" id="580" net="1">
          <![CDATA[]]>
          <graphics count="1">
            <graphic yoff="40.00" x="995.00" y="320.00" id="581" net="1" show="1" grparent="582" state="1" pen="0,0,0" brush="255,255,255" thickness="1"/>
          </graphics>
        </attribute>
        <graphics count="1">
          <graphic x="995.00" y="280.00" id="582" net="1" show="1" w="20.00" h="20.00" state="1" pen="128,128,128" brush="255,255,255" thickness="3"/>
        </graphics>
      </node>
      <node id="583" net="1">
        <attribute name="Fixed" id="584" net="1">
          <![CDATA[0]]>
          <graphics count="0"/>
        </attribute>
        <attribute name="Name" id="585" net="1">
          <![CDATA[ATM_pn]]>
          <graphics count="1">
            <graphic xoff="3.00" yoff="19.00" x="1098.00" y="299.00" id="586" net="1" show="1" grparent="594" state="1" pen="0,0,0" brush="255,255,255" thickness="1"/>
          </graphics>
        </attribute>
        <attribute name="ID" id="587" net="1">
          <![CDATA[16]]>
          <graphics count="1">
            <graphic xoff="20.00" x="1115.00" y="280.00" id="588" net="1" show="0" grparent="594" state="1" pen="0,0,0" brush="255,255,255" thickness="1"/>
          </graphics>
        </attribute>
        <attribute name="Marking" id="589" net="1">
          <![CDATA[0]]>
          <graphics count="1">
            <graphic x="1095.00" y="280.00" id="590" net="1" show="1" grparent="594" state="1" pen="0,0,0" brush="255,255,255" thickness="1"/>
          </graphics>
        </attribute>
        <attribute name="Logic" id="591" net="1">
          <![CDATA[0]]>
          <graphics count="0"/>
        </attribute>
        <attribute name="Comment" id="592" net="1">
          <![CDATA[]]>
          <graphics count="1">
            <graphic yoff="40.00" x="1095.00" y="320.00" id="593" net="1" show="1" grparent="594" state="1" pen="0,0,0" brush="255,255,255" thickness="1"/>
          </graphics>
        </attribute>
        <graphics count="1">
          <graphic x="1095.00" y="280.00" id="594" net="1" show="1" w="20.00" h="20.00" state="1" pen="128,128,128" brush="255,255,255" thickness="3"/>
        </graphics>
      </node>
      <node id="595" net="1" logic="1">
        <attribute name="Fixed" id="596" net="1">
          <![CDATA[0]]>
          <graphics count="0"/>
        </attribute>
        <attribute name="Name" id="597" net="1">
          <![CDATA[ATM_an]]>
          <graphics count="7">
            <graphic yoff="-22.00" x="805.00" y="758.00" id="598" net="1" show="1" grparent="606" state="1" pen="0,0,0" brush="255,255,255" thickness="1"/>
            <graphic yoff="-18.00" x="615.00" y="172.00" id="20246" net="1" show="1" grparent="20254" state="1" pen="0,0,0" brush="255,255,255" thickness="1"/>
            <graphic xoff="7.00" yoff="24.00" x="1227.00" y="299.00" id="20290" net="1" show="1" grparent="9327" state="1" pen="0,0,0" brush="255,255,255" thickness="1"/>
            <graphic xoff="31.00" x="1067.00" y="346.00" id="28336" net="1" show="1" grparent="28340" state="1" pen="0,0,0" brush="255,255,255" thickness="1"/>
            <graphic xoff="-42.00" yoff="2.00" x="453.00" y="1147.00" id="28545" net="1" show="1" grparent="28549" state="1" pen="0,0,0" brush="255,255,255" thickness="1"/>
            <graphic yoff="-22.00" x="335.00" y="558.00" id="41863" net="1" show="1" grparent="41867" state="1" pen="0,0,0" brush="255,255,255" thickness="1"/>
            <graphic yoff="18.00" x="395.00" y="908.00" id="41939" net="1" show="1" grparent="41943" state="1" pen="0,0,0" brush="255,255,255" thickness="1"/>
          </graphics>
        </attribute>
        <attribute name="ID" id="599" net="1">
          <![CDATA[17]]>
          <graphics count="7">
            <graphic xoff="20.00" x="825.00" y="780.00" id="600" net="1" show="0" grparent="606" state="1" pen="0,0,0" brush="255,255,255" thickness="1"/>
            <graphic xoff="20.00" x="635.00" y="190.00" id="20247" net="1" show="0" grparent="20254" state="1" pen="0,0,0" brush="255,255,255" thickness="1"/>
            <graphic xoff="20.00" x="1240.00" y="275.00" id="20291" net="1" show="0" grparent="9327" state="1" pen="0,0,0" brush="255,255,255" thickness="1"/>
            <graphic xoff="20.00" x="1056.00" y="346.00" id="28337" net="1" show="0" grparent="28340" state="1" pen="0,0,0" brush="255,255,255" thickness="1"/>
            <graphic xoff="20.00" x="515.00" y="1145.00" id="28546" net="1" show="0" grparent="28549" state="1" pen="0,0,0" brush="255,255,255" thickness="1"/>
            <graphic xoff="20.00" x="355.00" y="580.00" id="41864" net="1" show="0" grparent="41867" state="1" pen="0,0,0" brush="255,255,255" thickness="1"/>
            <graphic xoff="20.00" x="415.00" y="890.00" id="41940" net="1" show="0" grparent="41943" state="1" pen="0,0,0" brush="255,255,255" thickness="1"/>
          </graphics>
        </attribute>
        <attribute name="Marking" id="601" net="1">
          <![CDATA[0]]>
          <graphics count="7">
            <graphic x="805.00" y="780.00" id="602" net="1" show="1" grparent="606" state="1" pen="0,0,0" brush="255,255,255" thickness="1"/>
            <graphic x="615.00" y="190.00" id="20248" net="1" show="1" grparent="20254" state="1" pen="0,0,0" brush="255,255,255" thickness="1"/>
            <graphic x="1220.00" y="275.00" id="20289" net="1" show="1" grparent="9327" state="1" pen="0,0,0" brush="255,255,255" thickness="1"/>
            <graphic x="1036.00" y="346.00" id="28338" net="1" show="1" grparent="28340" state="1" pen="0,0,0" brush="255,255,255" thickness="1"/>
            <graphic x="495.00" y="1145.00" id="28547" net="1" show="1" grparent="28549" state="1" pen="0,0,0" brush="255,255,255" thickness="1"/>
            <graphic x="335.00" y="580.00" id="41865" net="1" show="1" grparent="41867" state="1" pen="0,0,0" brush="255,255,255" thickness="1"/>
            <graphic x="395.00" y="890.00" id="41941" net="1" show="1" grparent="41943" state="1" pen="0,0,0" brush="255,255,255" thickness="1"/>
          </graphics>
        </attribute>
        <attribute name="Logic" id="603" net="1">
          <![CDATA[1]]>
          <graphics count="0"/>
        </attribute>
        <attribute name="Comment" id="604" net="1">
          <![CDATA[]]>
          <graphics count="7">
            <graphic yoff="40.00" x="805.00" y="820.00" id="605" net="1" show="1" grparent="606" state="1" pen="0,0,0" brush="255,255,255" thickness="1"/>
            <graphic yoff="40.00" x="615.00" y="230.00" id="20249" net="1" show="1" grparent="20254" state="1" pen="0,0,0" brush="255,255,255" thickness="1"/>
            <graphic yoff="40.00" x="1220.00" y="315.00" id="20292" net="1" show="1" grparent="9327" state="1" pen="0,0,0" brush="255,255,255" thickness="1"/>
            <graphic yoff="40.00" x="1036.00" y="386.00" id="28339" net="1" show="1" grparent="28340" state="1" pen="0,0,0" brush="255,255,255" thickness="1"/>
            <graphic yoff="130.00" x="495.00" y="1275.00" id="28548" net="1" show="1" grparent="28549" state="1" pen="0,0,0" brush="255,255,255" thickness="1"/>
            <graphic yoff="40.00" x="335.00" y="620.00" id="41866" net="1" show="1" grparent="41867" state="1" pen="0,0,0" brush="255,255,255" thickness="1"/>
            <graphic yoff="40.00" x="395.00" y="930.00" id="41942" net="1" show="1" grparent="41943" state="1" pen="0,0,0" brush="255,255,255" thickness="1"/>
          </graphics>
        </attribute>
        <graphics count="7">
          <graphic x="805.00" y="780.00" id="606" net="1" show="1" w="20.00" h="20.00" state="1" pen="128,128,128" brush="255,255,255" thickness="3"/>
          <graphic x="1220.00" y="275.00" id="9327" net="1" show="1" w="20.00" h="20.00" state="1" pen="128,128,128" brush="255,255,255" thickness="3"/>
          <graphic x="615.00" y="190.00" id="20254" net="1" show="1" w="20.00" h="20.00" state="1" pen="128,128,128" brush="255,255,255" thickness="3"/>
          <graphic x="1036.00" y="346.00" id="28340" net="1" show="1" w="20.00" h="20.00" state="1" pen="128,128,128" brush="255,255,255" thickness="3"/>
          <graphic x="495.00" y="1145.00" id="28549" net="1" show="1" w="20.00" h="20.00" state="1" pen="128,128,128" brush="255,255,255" thickness="3"/>
          <graphic x="335.00" y="580.00" id="41867" net="1" show="1" w="20.00" h="20.00" state="1" pen="128,128,128" brush="255,255,255" thickness="3"/>
          <graphic x="395.00" y="890.00" id="41943" net="1" show="1" w="20.00" h="20.00" state="1" pen="128,128,128" brush="255,255,255" thickness="3"/>
        </graphics>
      </node>
      <node id="607" net="1">
        <attribute name="Fixed" id="608" net="1">
          <![CDATA[0]]>
          <graphics count="0"/>
        </attribute>
        <attribute name="Name" id="609" net="1">
          <![CDATA[CHK2_t]]>
          <graphics count="1">
            <graphic yoff="20.00" x="881.00" y="436.00" id="610" net="1" show="1" grparent="618" state="1" pen="0,0,0" brush="255,255,255" thickness="1"/>
          </graphics>
        </attribute>
        <attribute name="ID" id="611" net="1">
          <![CDATA[18]]>
          <graphics count="1">
            <graphic xoff="20.00" x="901.00" y="416.00" id="612" net="1" show="0" grparent="618" state="1" pen="0,0,0" brush="255,255,255" thickness="1"/>
          </graphics>
        </attribute>
        <attribute name="Marking" id="613" net="1">
          <![CDATA[215]]>
          <graphics count="1">
            <graphic x="881.00" y="416.00" id="614" net="1" show="1" grparent="618" state="1" pen="0,0,0" brush="255,255,255" thickness="1"/>
          </graphics>
        </attribute>
        <attribute name="Logic" id="615" net="1">
          <![CDATA[0]]>
          <graphics count="0"/>
        </attribute>
        <attribute name="Comment" id="616" net="1">
          <![CDATA[]]>
          <graphics count="1">
            <graphic yoff="40.00" x="881.00" y="456.00" id="617" net="1" show="1" grparent="618" state="1" pen="0,0,0" brush="255,255,255" thickness="1"/>
          </graphics>
        </attribute>
        <graphics count="1">
          <graphic x="881.00" y="416.00" id="618" net="1" show="1" w="20.00" h="20.00" state="1" pen="128,128,128" brush="255,255,255" thickness="3"/>
        </graphics>
      </node>
      <node id="619" net="1">
        <attribute name="Fixed" id="620" net="1">
          <![CDATA[0]]>
          <graphics count="0"/>
        </attribute>
        <attribute name="Name" id="621" net="1">
          <![CDATA[CHK2_n]]>
          <graphics count="1">
            <graphic yoff="20.00" x="971.00" y="436.00" id="622" net="1" show="1" grparent="630" state="1" pen="0,0,0" brush="255,255,255" thickness="1"/>
          </graphics>
        </attribute>
        <attribute name="ID" id="623" net="1">
          <![CDATA[19]]>
          <graphics count="1">
            <graphic xoff="20.00" x="991.00" y="416.00" id="624" net="1" show="0" grparent="630" state="1" pen="0,0,0" brush="255,255,255" thickness="1"/>
          </graphics>
        </attribute>
        <attribute name="Marking" id="625" net="1">
          <![CDATA[71290]]>
          <graphics count="1">
            <graphic x="971.00" y="416.00" id="626" net="1" show="1" grparent="630" state="1" pen="0,0,0" brush="255,255,255" thickness="1"/>
          </graphics>
        </attribute>
        <attribute name="Logic" id="627" net="1">
          <![CDATA[0]]>
          <graphics count="0"/>
        </attribute>
        <attribute name="Comment" id="628" net="1">
          <![CDATA[]]>
          <graphics count="1">
            <graphic yoff="40.00" x="971.00" y="456.00" id="629" net="1" show="1" grparent="630" state="1" pen="0,0,0" brush="255,255,255" thickness="1"/>
          </graphics>
        </attribute>
        <graphics count="1">
          <graphic x="971.00" y="416.00" id="630" net="1" show="1" w="20.00" h="20.00" state="1" pen="128,128,128" brush="255,255,255" thickness="3"/>
        </graphics>
      </node>
      <node id="631" net="1" logic="1">
        <attribute name="Fixed" id="632" net="1">
          <![CDATA[0]]>
          <graphics count="0"/>
        </attribute>
        <attribute name="Name" id="633" net="1">
          <![CDATA[CHK2_pn]]>
          <graphics count="4">
            <graphic xoff="3.00" yoff="-18.00" x="653.00" y="962.00" id="634" net="1" show="1" grparent="642" state="1" pen="0,0,0" brush="255,255,255" thickness="1"/>
            <graphic yoff="20.00" x="1106.00" y="441.00" id="9471" net="1" show="1" grparent="9475" state="1" pen="0,0,0" brush="255,255,255" thickness="1"/>
            <graphic xoff="-40.00" yoff="1.00" x="250.00" y="1056.00" id="35440" net="1" show="1" grparent="35444" state="1" pen="0,0,0" brush="255,255,255" thickness="1"/>
            <graphic yoff="18.00" x="450.00" y="903.00" id="42015" net="1" show="1" grparent="42019" state="1" pen="0,0,0" brush="255,255,255" thickness="1"/>
          </graphics>
        </attribute>
        <attribute name="ID" id="635" net="1">
          <![CDATA[20]]>
          <graphics count="4">
            <graphic xoff="20.00" x="670.00" y="980.00" id="636" net="1" show="0" grparent="642" state="1" pen="0,0,0" brush="255,255,255" thickness="1"/>
            <graphic xoff="20.00" x="1126.00" y="421.00" id="9472" net="1" show="0" grparent="9475" state="1" pen="0,0,0" brush="255,255,255" thickness="1"/>
            <graphic xoff="20.00" x="310.00" y="1055.00" id="35441" net="1" show="0" grparent="35444" state="1" pen="0,0,0" brush="255,255,255" thickness="1"/>
            <graphic xoff="20.00" x="470.00" y="885.00" id="42016" net="1" show="0" grparent="42019" state="1" pen="0,0,0" brush="255,255,255" thickness="1"/>
          </graphics>
        </attribute>
        <attribute name="Marking" id="637" net="1">
          <![CDATA[0]]>
          <graphics count="4">
            <graphic x="650.00" y="980.00" id="638" net="1" show="1" grparent="642" state="1" pen="0,0,0" brush="255,255,255" thickness="1"/>
            <graphic x="1106.00" y="421.00" id="9473" net="1" show="1" grparent="9475" state="1" pen="0,0,0" brush="255,255,255" thickness="1"/>
            <graphic x="290.00" y="1055.00" id="35442" net="1" show="1" grparent="35444" state="1" pen="0,0,0" brush="255,255,255" thickness="1"/>
            <graphic x="450.00" y="885.00" id="42017" net="1" show="1" grparent="42019" state="1" pen="0,0,0" brush="255,255,255" thickness="1"/>
          </graphics>
        </attribute>
        <attribute name="Logic" id="639" net="1">
          <![CDATA[1]]>
          <graphics count="0"/>
        </attribute>
        <attribute name="Comment" id="640" net="1">
          <![CDATA[]]>
          <graphics count="4">
            <graphic yoff="100.00" x="650.00" y="1080.00" id="641" net="1" show="1" grparent="642" state="1" pen="0,0,0" brush="255,255,255" thickness="1"/>
            <graphic yoff="40.00" x="1106.00" y="461.00" id="9474" net="1" show="1" grparent="9475" state="1" pen="0,0,0" brush="255,255,255" thickness="1"/>
            <graphic yoff="40.00" x="290.00" y="1095.00" id="35443" net="1" show="1" grparent="35444" state="1" pen="0,0,0" brush="255,255,255" thickness="1"/>
            <graphic yoff="100.00" x="450.00" y="985.00" id="42018" net="1" show="1" grparent="42019" state="1" pen="0,0,0" brush="255,255,255" thickness="1"/>
          </graphics>
        </attribute>
        <graphics count="4">
          <graphic x="650.00" y="980.00" id="642" net="1" show="1" w="20.00" h="20.00" state="1" pen="128,128,128" brush="255,255,255" thickness="3"/>
          <graphic x="1106.00" y="421.00" id="9475" net="1" show="1" w="20.00" h="20.00" state="1" pen="128,128,128" brush="255,255,255" thickness="3"/>
          <graphic x="290.00" y="1055.00" id="35444" net="1" show="1" w="20.00" h="20.00" state="1" pen="128,128,128" brush="255,255,255" thickness="3"/>
          <graphic x="450.00" y="885.00" id="42019" net="1" show="1" w="20.00" h="20.00" state="1" pen="128,128,128" brush="255,255,255" thickness="3"/>
        </graphics>
      </node>
      <node id="643" net="1">
        <attribute name="Fixed" id="644" net="1">
          <![CDATA[0]]>
          <graphics count="0"/>
        </attribute>
        <attribute name="Name" id="645" net="1">
          <![CDATA[MRN_pn]]>
          <graphics count="1">
            <graphic xoff="33.00" x="1193.00" y="150.00" id="646" net="1" show="1" grparent="654" state="1" pen="0,0,0" brush="255,255,255" thickness="1"/>
          </graphics>
        </attribute>
        <attribute name="ID" id="647" net="1">
          <![CDATA[21]]>
          <graphics count="1">
            <graphic xoff="20.00" x="1180.00" y="150.00" id="648" net="1" show="0" grparent="654" state="1" pen="0,0,0" brush="255,255,255" thickness="1"/>
          </graphics>
        </attribute>
        <attribute name="Marking" id="649" net="1">
          <![CDATA[0]]>
          <graphics count="1">
            <graphic x="1160.00" y="150.00" id="650" net="1" show="1" grparent="654" state="1" pen="0,0,0" brush="255,255,255" thickness="1"/>
          </graphics>
        </attribute>
        <attribute name="Logic" id="651" net="1">
          <![CDATA[0]]>
          <graphics count="0"/>
        </attribute>
        <attribute name="Comment" id="652" net="1">
          <![CDATA[]]>
          <graphics count="1">
            <graphic yoff="40.00" x="1160.00" y="190.00" id="653" net="1" show="1" grparent="654" state="1" pen="0,0,0" brush="255,255,255" thickness="1"/>
          </graphics>
        </attribute>
        <graphics count="1">
          <graphic x="1160.00" y="150.00" id="654" net="1" show="1" w="20.00" h="20.00" state="1" pen="128,128,128" brush="255,255,255" thickness="3"/>
        </graphics>
      </node>
      <node id="655" net="1">
        <attribute name="Fixed" id="656" net="1">
          <![CDATA[0]]>
          <graphics count="0"/>
        </attribute>
        <attribute name="Name" id="657" net="1">
          <![CDATA[CREB_pn]]>
          <graphics count="1">
            <graphic xoff="17.00" yoff="21.00" x="702.00" y="256.00" id="658" net="1" show="1" grparent="666" state="1" pen="0,0,0" brush="255,255,255" thickness="1"/>
          </graphics>
        </attribute>
        <attribute name="ID" id="659" net="1">
          <![CDATA[22]]>
          <graphics count="1">
            <graphic xoff="20.00" x="705.00" y="235.00" id="660" net="1" show="0" grparent="666" state="1" pen="0,0,0" brush="255,255,255" thickness="1"/>
          </graphics>
        </attribute>
        <attribute name="Marking" id="661" net="1">
          <![CDATA[0]]>
          <graphics count="1">
            <graphic x="685.00" y="235.00" id="662" net="1" show="1" grparent="666" state="1" pen="0,0,0" brush="255,255,255" thickness="1"/>
          </graphics>
        </attribute>
        <attribute name="Logic" id="663" net="1">
          <![CDATA[0]]>
          <graphics count="0"/>
        </attribute>
        <attribute name="Comment" id="664" net="1">
          <![CDATA[]]>
          <graphics count="1">
            <graphic yoff="40.00" x="685.00" y="275.00" id="665" net="1" show="1" grparent="666" state="1" pen="0,0,0" brush="255,255,255" thickness="1"/>
          </graphics>
        </attribute>
        <graphics count="1">
          <graphic x="685.00" y="235.00" id="666" net="1" show="1" w="20.00" h="20.00" state="1" pen="128,128,128" brush="255,255,255" thickness="3"/>
        </graphics>
      </node>
      <node id="747" net="1">
        <attribute name="Fixed" id="748" net="1">
          <![CDATA[0]]>
          <graphics count="0"/>
        </attribute>
        <attribute name="Name" id="749" net="1">
          <![CDATA[WIP1_t]]>
          <graphics count="1">
            <graphic xoff="-1.00" yoff="-24.00" x="904.00" y="591.00" id="750" net="1" show="1" grparent="758" state="1" pen="0,0,0" brush="255,255,255" thickness="1"/>
          </graphics>
        </attribute>
        <attribute name="ID" id="751" net="1">
          <![CDATA[23]]>
          <graphics count="1">
            <graphic xoff="20.00" x="925.00" y="615.00" id="752" net="1" show="0" grparent="758" state="1" pen="0,0,0" brush="255,255,255" thickness="1"/>
          </graphics>
        </attribute>
        <attribute name="Marking" id="753" net="1">
          <![CDATA[n_WIP1_t]]>
          <graphics count="1">
            <graphic x="905.00" y="615.00" id="754" net="1" show="1" grparent="758" state="1" pen="0,0,0" brush="255,255,255" thickness="1"/>
          </graphics>
        </attribute>
        <attribute name="Logic" id="755" net="1">
          <![CDATA[0]]>
          <graphics count="0"/>
        </attribute>
        <attribute name="Comment" id="756" net="1">
          <![CDATA[]]>
          <graphics count="1">
            <graphic xoff="105.00" yoff="190.00" x="1010.00" y="805.00" id="757" net="1" show="1" grparent="758" state="1" pen="0,0,0" brush="255,255,255" thickness="1"/>
          </graphics>
        </attribute>
        <graphics count="1">
          <graphic x="905.00" y="615.00" id="758" net="1" show="1" w="20.00" h="20.00" state="1" pen="128,128,128" brush="255,255,255" thickness="3"/>
        </graphics>
      </node>
      <node id="759" net="1" logic="1">
        <attribute name="Fixed" id="760" net="1">
          <![CDATA[0]]>
          <graphics count="0"/>
        </attribute>
        <attribute name="Name" id="761" net="1">
          <![CDATA[WIP1_n]]>
          <graphics count="5">
            <graphic yoff="20.00" x="1065.00" y="635.00" id="762" net="1" show="1" grparent="770" state="1" pen="0,0,0" brush="255,255,255" thickness="1"/>
            <graphic yoff="20.00" x="25.00" y="405.00" id="28440" net="1" show="1" grparent="28444" state="1" pen="0,0,0" brush="255,255,255" thickness="1"/>
            <graphic xoff="2.00" yoff="-20.00" x="587.00" y="1020.00" id="28648" net="1" show="1" grparent="28652" state="1" pen="0,0,0" brush="255,255,255" thickness="1"/>
            <graphic yoff="20.00" x="95.00" y="775.00" id="28773" net="1" show="1" grparent="28777" state="1" pen="0,0,0" brush="255,255,255" thickness="1"/>
            <graphic xoff="2.00" yoff="-17.00" x="422.00" y="718.00" id="28849" net="1" show="1" grparent="28853" state="1" pen="0,0,0" brush="255,255,255" thickness="1"/>
          </graphics>
        </attribute>
        <attribute name="ID" id="763" net="1">
          <![CDATA[24]]>
          <graphics count="5">
            <graphic xoff="20.00" x="1085.00" y="615.00" id="764" net="1" show="0" grparent="770" state="1" pen="0,0,0" brush="255,255,255" thickness="1"/>
            <graphic xoff="20.00" x="45.00" y="385.00" id="28441" net="1" show="0" grparent="28444" state="1" pen="0,0,0" brush="255,255,255" thickness="1"/>
            <graphic xoff="20.00" x="605.00" y="1040.00" id="28649" net="1" show="0" grparent="28652" state="1" pen="0,0,0" brush="255,255,255" thickness="1"/>
            <graphic xoff="20.00" x="115.00" y="755.00" id="28774" net="1" show="0" grparent="28777" state="1" pen="0,0,0" brush="255,255,255" thickness="1"/>
            <graphic xoff="20.00" x="440.00" y="735.00" id="28850" net="1" show="0" grparent="28853" state="1" pen="0,0,0" brush="255,255,255" thickness="1"/>
          </graphics>
        </attribute>
        <attribute name="Marking" id="765" net="1">
          <![CDATA[n_WIP1_n]]>
          <graphics count="5">
            <graphic x="1065.00" y="615.00" id="766" net="1" show="1" grparent="770" state="1" pen="0,0,0" brush="255,255,255" thickness="1"/>
            <graphic x="25.00" y="385.00" id="28442" net="1" show="1" grparent="28444" state="1" pen="0,0,0" brush="255,255,255" thickness="1"/>
            <graphic x="585.00" y="1040.00" id="28650" net="1" show="1" grparent="28652" state="1" pen="0,0,0" brush="255,255,255" thickness="1"/>
            <graphic x="95.00" y="755.00" id="28775" net="1" show="1" grparent="28777" state="1" pen="0,0,0" brush="255,255,255" thickness="1"/>
            <graphic x="420.00" y="735.00" id="28851" net="1" show="1" grparent="28853" state="1" pen="0,0,0" brush="255,255,255" thickness="1"/>
          </graphics>
        </attribute>
        <attribute name="Logic" id="767" net="1">
          <![CDATA[1]]>
          <graphics count="0"/>
        </attribute>
        <attribute name="Comment" id="768" net="1">
          <![CDATA[]]>
          <graphics count="5">
            <graphic xoff="105.00" yoff="190.00" x="1170.00" y="805.00" id="769" net="1" show="1" grparent="770" state="1" pen="0,0,0" brush="255,255,255" thickness="1"/>
            <graphic yoff="40.00" x="25.00" y="425.00" id="28443" net="1" show="1" grparent="28444" state="1" pen="0,0,0" brush="255,255,255" thickness="1"/>
            <graphic yoff="40.00" x="585.00" y="1080.00" id="28651" net="1" show="1" grparent="28652" state="1" pen="0,0,0" brush="255,255,255" thickness="1"/>
            <graphic yoff="40.00" x="95.00" y="795.00" id="28776" net="1" show="1" grparent="28777" state="1" pen="0,0,0" brush="255,255,255" thickness="1"/>
            <graphic yoff="40.00" x="420.00" y="775.00" id="28852" net="1" show="1" grparent="28853" state="1" pen="0,0,0" brush="255,255,255" thickness="1"/>
          </graphics>
        </attribute>
        <graphics count="5">
          <graphic x="1065.00" y="615.00" id="770" net="1" show="1" w="20.00" h="20.00" state="1" pen="128,128,128" brush="255,255,255" thickness="3"/>
          <graphic x="25.00" y="385.00" id="28444" net="1" show="1" w="20.00" h="20.00" state="1" pen="128,128,128" brush="255,255,255" thickness="3"/>
          <graphic x="585.00" y="1040.00" id="28652" net="1" show="1" w="20.00" h="20.00" state="1" pen="128,128,128" brush="255,255,255" thickness="3"/>
          <graphic x="95.00" y="755.00" id="28777" net="1" show="1" w="20.00" h="20.00" state="1" pen="128,128,128" brush="255,255,255" thickness="3"/>
          <graphic x="420.00" y="735.00" id="28853" net="1" show="1" w="20.00" h="20.00" state="1" pen="128,128,128" brush="255,255,255" thickness="3"/>
        </graphics>
      </node>
      <node id="771" net="1">
        <attribute name="Fixed" id="772" net="1">
          <![CDATA[0]]>
          <graphics count="0"/>
        </attribute>
        <attribute name="Name" id="773" net="1">
          <![CDATA[KSRP_p]]>
          <graphics count="1">
            <graphic yoff="20.00" x="885.00" y="850.00" id="774" net="1" show="1" grparent="782" state="1" pen="0,0,0" brush="255,255,255" thickness="1"/>
          </graphics>
        </attribute>
        <attribute name="ID" id="775" net="1">
          <![CDATA[25]]>
          <graphics count="1">
            <graphic xoff="20.00" x="905.00" y="830.00" id="776" net="1" show="0" grparent="782" state="1" pen="0,0,0" brush="255,255,255" thickness="1"/>
          </graphics>
        </attribute>
        <attribute name="Marking" id="777" net="1">
          <![CDATA[0]]>
          <graphics count="1">
            <graphic x="885.00" y="830.00" id="778" net="1" show="1" grparent="782" state="1" pen="0,0,0" brush="255,255,255" thickness="1"/>
          </graphics>
        </attribute>
        <attribute name="Logic" id="779" net="1">
          <![CDATA[0]]>
          <graphics count="0"/>
        </attribute>
        <attribute name="Comment" id="780" net="1">
          <![CDATA[]]>
          <graphics count="1">
            <graphic xoff="175.00" yoff="-110.00" x="1060.00" y="720.00" id="781" net="1" show="1" grparent="782" state="1" pen="0,0,0" brush="255,255,255" thickness="1"/>
          </graphics>
        </attribute>
        <graphics count="1">
          <graphic x="885.00" y="830.00" id="782" net="1" show="1" w="20.00" h="20.00" state="1" pen="128,128,128" brush="255,255,255" thickness="3"/>
        </graphics>
      </node>
      <node id="859" net="1">
        <attribute name="Fixed" id="860" net="1">
          <![CDATA[0]]>
          <graphics count="0"/>
        </attribute>
        <attribute name="Name" id="861" net="1">
          <![CDATA[KSRP_pn]]>
          <graphics count="1">
            <graphic yoff="20.00" x="1025.00" y="850.00" id="862" net="1" show="1" grparent="870" state="1" pen="0,0,0" brush="255,255,255" thickness="1"/>
          </graphics>
        </attribute>
        <attribute name="ID" id="863" net="1">
          <![CDATA[26]]>
          <graphics count="1">
            <graphic xoff="20.00" x="1045.00" y="830.00" id="864" net="1" show="0" grparent="870" state="1" pen="0,0,0" brush="255,255,255" thickness="1"/>
          </graphics>
        </attribute>
        <attribute name="Marking" id="865" net="1">
          <![CDATA[0]]>
          <graphics count="1">
            <graphic x="1025.00" y="830.00" id="866" net="1" show="1" grparent="870" state="1" pen="0,0,0" brush="255,255,255" thickness="1"/>
          </graphics>
        </attribute>
        <attribute name="Logic" id="867" net="1">
          <![CDATA[0]]>
          <graphics count="0"/>
        </attribute>
        <attribute name="Comment" id="868" net="1">
          <![CDATA[]]>
          <graphics count="1">
            <graphic xoff="175.00" yoff="-110.00" x="1200.00" y="720.00" id="869" net="1" show="1" grparent="870" state="1" pen="0,0,0" brush="255,255,255" thickness="1"/>
          </graphics>
        </attribute>
        <graphics count="1">
          <graphic x="1025.00" y="830.00" id="870" net="1" show="1" w="20.00" h="20.00" state="1" pen="128,128,128" brush="255,255,255" thickness="3"/>
        </graphics>
      </node>
      <node id="885" net="1">
        <attribute name="Fixed" id="886" net="1">
          <![CDATA[0]]>
          <graphics count="0"/>
        </attribute>
        <attribute name="Name" id="887" net="1">
          <![CDATA[PreMiR16]]>
          <graphics count="1">
            <graphic xoff="-3.00" yoff="26.00" x="1077.00" y="781.00" id="888" net="1" show="1" grparent="896" state="1" pen="0,0,0" brush="255,255,255" thickness="1"/>
          </graphics>
        </attribute>
        <attribute name="ID" id="889" net="1">
          <![CDATA[27]]>
          <graphics count="1">
            <graphic xoff="20.00" x="1100.00" y="755.00" id="890" net="1" show="0" grparent="896" state="1" pen="0,0,0" brush="255,255,255" thickness="1"/>
          </graphics>
        </attribute>
        <attribute name="Marking" id="891" net="1">
          <![CDATA[0]]>
          <graphics count="1">
            <graphic x="1080.00" y="755.00" id="892" net="1" show="1" grparent="896" state="1" pen="0,0,0" brush="255,255,255" thickness="1"/>
          </graphics>
        </attribute>
        <attribute name="Logic" id="893" net="1">
          <![CDATA[0]]>
          <graphics count="0"/>
        </attribute>
        <attribute name="Comment" id="894" net="1">
          <![CDATA[]]>
          <graphics count="1">
            <graphic yoff="40.00" x="1080.00" y="795.00" id="895" net="1" show="1" grparent="896" state="1" pen="0,0,0" brush="255,255,255" thickness="1"/>
          </graphics>
        </attribute>
        <graphics count="1">
          <graphic x="1080.00" y="755.00" id="896" net="1" show="1" w="20.00" h="20.00" state="1" pen="128,128,128" brush="255,255,255" thickness="3"/>
        </graphics>
      </node>
      <node id="904" net="1">
        <attribute name="Fixed" id="905" net="1">
          <![CDATA[0]]>
          <graphics count="0"/>
        </attribute>
        <attribute name="Name" id="906" net="1">
          <![CDATA[MiR16]]>
          <graphics count="1">
            <graphic xoff="31.00" yoff="-1.00" x="1221.00" y="754.00" id="907" net="1" show="1" grparent="915" state="1" pen="0,0,0" brush="255,255,255" thickness="1"/>
          </graphics>
        </attribute>
        <attribute name="ID" id="908" net="1">
          <![CDATA[28]]>
          <graphics count="1">
            <graphic xoff="20.00" x="1210.00" y="755.00" id="909" net="1" show="0" grparent="915" state="1" pen="0,0,0" brush="255,255,255" thickness="1"/>
          </graphics>
        </attribute>
        <attribute name="Marking" id="910" net="1">
          <![CDATA[0]]>
          <graphics count="1">
            <graphic x="1190.00" y="755.00" id="911" net="1" show="1" grparent="915" state="1" pen="0,0,0" brush="255,255,255" thickness="1"/>
          </graphics>
        </attribute>
        <attribute name="Logic" id="912" net="1">
          <![CDATA[0]]>
          <graphics count="0"/>
        </attribute>
        <attribute name="Comment" id="913" net="1">
          <![CDATA[]]>
          <graphics count="1">
            <graphic yoff="40.00" x="1190.00" y="795.00" id="914" net="1" show="1" grparent="915" state="1" pen="0,0,0" brush="255,255,255" thickness="1"/>
          </graphics>
        </attribute>
        <graphics count="1">
          <graphic x="1190.00" y="755.00" id="915" net="1" show="1" w="20.00" h="20.00" state="1" pen="128,128,128" brush="255,255,255" thickness="3"/>
        </graphics>
      </node>
      <node id="934" net="1">
        <attribute name="Fixed" id="935" net="1">
          <![CDATA[0]]>
          <graphics count="0"/>
        </attribute>
        <attribute name="Name" id="936" net="1">
          <![CDATA[BAX_t]]>
          <graphics count="1">
            <graphic xoff="1.00" yoff="20.00" x="896.00" y="970.00" id="937" net="1" show="1" grparent="945" state="1" pen="0,0,0" brush="255,255,255" thickness="1"/>
          </graphics>
        </attribute>
        <attribute name="ID" id="938" net="1">
          <![CDATA[29]]>
          <graphics count="1">
            <graphic xoff="20.00" x="915.00" y="950.00" id="939" net="1" show="0" grparent="945" state="1" pen="0,0,0" brush="255,255,255" thickness="1"/>
          </graphics>
        </attribute>
        <attribute name="Marking" id="940" net="1">
          <![CDATA[27]]>
          <graphics count="1">
            <graphic x="895.00" y="950.00" id="941" net="1" show="1" grparent="945" state="1" pen="0,0,0" brush="255,255,255" thickness="1"/>
          </graphics>
        </attribute>
        <attribute name="Logic" id="942" net="1">
          <![CDATA[0]]>
          <graphics count="0"/>
        </attribute>
        <attribute name="Comment" id="943" net="1">
          <![CDATA[]]>
          <graphics count="1">
            <graphic xoff="35.00" x="930.00" y="950.00" id="944" net="1" show="1" grparent="945" state="1" pen="0,0,0" brush="255,255,255" thickness="1"/>
          </graphics>
        </attribute>
        <graphics count="1">
          <graphic x="895.00" y="950.00" id="945" net="1" show="1" w="20.00" h="20.00" state="1" pen="128,128,128" brush="255,255,255" thickness="3"/>
        </graphics>
      </node>
      <node id="946" net="1">
        <attribute name="Fixed" id="947" net="1">
          <![CDATA[0]]>
          <graphics count="0"/>
        </attribute>
        <attribute name="Name" id="948" net="1">
          <![CDATA[BAX]]>
          <graphics count="1">
            <graphic yoff="20.00" x="995.00" y="970.00" id="949" net="1" show="1" grparent="957" state="1" pen="0,0,0" brush="255,255,255" thickness="1"/>
          </graphics>
        </attribute>
        <attribute name="ID" id="950" net="1">
          <![CDATA[30]]>
          <graphics count="1">
            <graphic xoff="20.00" x="1015.00" y="950.00" id="951" net="1" show="0" grparent="957" state="1" pen="0,0,0" brush="255,255,255" thickness="1"/>
          </graphics>
        </attribute>
        <attribute name="Marking" id="952" net="1">
          <![CDATA[n_BAX]]>
          <graphics count="1">
            <graphic x="995.00" y="950.00" id="953" net="1" show="1" grparent="957" state="1" pen="0,0,0" brush="255,255,255" thickness="1"/>
          </graphics>
        </attribute>
        <attribute name="Logic" id="954" net="1">
          <![CDATA[0]]>
          <graphics count="0"/>
        </attribute>
        <attribute name="Comment" id="955" net="1">
          <![CDATA[]]>
          <graphics count="1">
            <graphic xoff="35.00" x="1030.00" y="950.00" id="956" net="1" show="1" grparent="957" state="1" pen="0,0,0" brush="255,255,255" thickness="1"/>
          </graphics>
        </attribute>
        <graphics count="1">
          <graphic x="995.00" y="950.00" id="957" net="1" show="1" w="20.00" h="20.00" state="1" pen="128,128,128" brush="255,255,255" thickness="3"/>
        </graphics>
      </node>
      <node id="969" net="1">
        <attribute name="Fixed" id="970" net="1">
          <![CDATA[0]]>
          <graphics count="0"/>
        </attribute>
        <attribute name="Name" id="971" net="1">
          <![CDATA[P21_t]]>
          <graphics count="1">
            <graphic yoff="20.00" x="900.00" y="1135.00" id="972" net="1" show="1" grparent="980" state="1" pen="0,0,0" brush="255,255,255" thickness="1"/>
          </graphics>
        </attribute>
        <attribute name="ID" id="973" net="1">
          <![CDATA[31]]>
          <graphics count="1">
            <graphic xoff="20.00" x="920.00" y="1115.00" id="974" net="1" show="0" grparent="980" state="1" pen="0,0,0" brush="255,255,255" thickness="1"/>
          </graphics>
        </attribute>
        <attribute name="Marking" id="975" net="1">
          <![CDATA[16]]>
          <graphics count="1">
            <graphic x="900.00" y="1115.00" id="976" net="1" show="1" grparent="980" state="1" pen="0,0,0" brush="255,255,255" thickness="1"/>
          </graphics>
        </attribute>
        <attribute name="Logic" id="977" net="1">
          <![CDATA[0]]>
          <graphics count="0"/>
        </attribute>
        <attribute name="Comment" id="978" net="1">
          <![CDATA[]]>
          <graphics count="1">
            <graphic yoff="40.00" x="900.00" y="1155.00" id="979" net="1" show="1" grparent="980" state="1" pen="0,0,0" brush="255,255,255" thickness="1"/>
          </graphics>
        </attribute>
        <graphics count="1">
          <graphic x="900.00" y="1115.00" id="980" net="1" show="1" w="20.00" h="20.00" state="1" pen="128,128,128" brush="255,255,255" thickness="3"/>
        </graphics>
      </node>
      <node id="981" net="1">
        <attribute name="Fixed" id="982" net="1">
          <![CDATA[0]]>
          <graphics count="0"/>
        </attribute>
        <attribute name="Name" id="983" net="1">
          <![CDATA[P21]]>
          <graphics count="1">
            <graphic xoff="3.00" yoff="20.00" x="998.00" y="1135.00" id="984" net="1" show="1" grparent="992" state="1" pen="0,0,0" brush="255,255,255" thickness="1"/>
          </graphics>
        </attribute>
        <attribute name="ID" id="985" net="1">
          <![CDATA[32]]>
          <graphics count="1">
            <graphic xoff="20.00" x="1015.00" y="1115.00" id="986" net="1" show="0" grparent="992" state="1" pen="0,0,0" brush="255,255,255" thickness="1"/>
          </graphics>
        </attribute>
        <attribute name="Marking" id="987" net="1">
          <![CDATA[n_P21]]>
          <graphics count="1">
            <graphic x="995.00" y="1115.00" id="988" net="1" show="1" grparent="992" state="1" pen="0,0,0" brush="255,255,255" thickness="1"/>
          </graphics>
        </attribute>
        <attribute name="Logic" id="989" net="1">
          <![CDATA[0]]>
          <graphics count="0"/>
        </attribute>
        <attribute name="Comment" id="990" net="1">
          <![CDATA[]]>
          <graphics count="1">
            <graphic yoff="40.00" x="995.00" y="1155.00" id="991" net="1" show="1" grparent="992" state="1" pen="0,0,0" brush="255,255,255" thickness="1"/>
          </graphics>
        </attribute>
        <graphics count="1">
          <graphic x="995.00" y="1115.00" id="992" net="1" show="1" w="20.00" h="20.00" state="1" pen="128,128,128" brush="255,255,255" thickness="3"/>
        </graphics>
      </node>
      <node id="1078" net="1">
        <attribute name="Fixed" id="1079" net="1">
          <![CDATA[0]]>
          <graphics count="0"/>
        </attribute>
        <attribute name="Name" id="1080" net="1">
          <![CDATA[NFKB]]>
          <graphics count="1">
            <graphic xoff="20.00" yoff="14.00" x="320.00" y="179.00" id="1081" net="1" show="1" grparent="1089" state="1" pen="0,0,0" brush="255,255,255" thickness="1"/>
          </graphics>
        </attribute>
        <attribute name="ID" id="1082" net="1">
          <![CDATA[33]]>
          <graphics count="1">
            <graphic xoff="20.00" x="320.00" y="165.00" id="1083" net="1" show="0" grparent="1089" state="1" pen="0,0,0" brush="255,255,255" thickness="1"/>
          </graphics>
        </attribute>
        <attribute name="Marking" id="1084" net="1">
          <![CDATA[174]]>
          <graphics count="1">
            <graphic x="300.00" y="165.00" id="1085" net="1" show="1" grparent="1089" state="1" pen="0,0,0" brush="255,255,255" thickness="1"/>
          </graphics>
        </attribute>
        <attribute name="Logic" id="1086" net="1">
          <![CDATA[0]]>
          <graphics count="0"/>
        </attribute>
        <attribute name="Comment" id="1087" net="1">
          <![CDATA[]]>
          <graphics count="1">
            <graphic yoff="40.00" x="300.00" y="205.00" id="1088" net="1" show="1" grparent="1089" state="1" pen="0,0,0" brush="255,255,255" thickness="1"/>
          </graphics>
        </attribute>
        <graphics count="1">
          <graphic x="300.00" y="165.00" id="1089" net="1" show="1" w="20.00" h="20.00" state="1" pen="128,128,128" brush="255,255,255" thickness="3"/>
        </graphics>
      </node>
      <node id="1111" net="1" logic="1">
        <attribute name="Fixed" id="1112" net="1">
          <![CDATA[0]]>
          <graphics count="0"/>
        </attribute>
        <attribute name="Name" id="1113" net="1">
          <![CDATA[NFKB_n]]>
          <graphics count="3">
            <graphic xoff="5.00" yoff="19.00" x="465.00" y="184.00" id="1114" net="1" show="1" grparent="1122" state="1" pen="0,0,0" brush="255,255,255" thickness="1"/>
            <graphic yoff="25.00" x="100.00" y="410.00" id="40924" net="1" show="1" grparent="40928" state="1" pen="0,0,0" brush="255,255,255" thickness="1"/>
            <graphic yoff="25.00" x="95.00" y="545.00" id="41075" net="1" show="1" grparent="41079" state="1" pen="0,0,0" brush="255,255,255" thickness="1"/>
          </graphics>
        </attribute>
        <attribute name="ID" id="1115" net="1">
          <![CDATA[34]]>
          <graphics count="3">
            <graphic xoff="20.00" x="480.00" y="165.00" id="1116" net="1" show="0" grparent="1122" state="1" pen="0,0,0" brush="255,255,255" thickness="1"/>
            <graphic xoff="20.00" x="120.00" y="385.00" id="40925" net="1" show="0" grparent="40928" state="1" pen="0,0,0" brush="255,255,255" thickness="1"/>
            <graphic xoff="20.00" x="115.00" y="520.00" id="41076" net="1" show="0" grparent="41079" state="1" pen="0,0,0" brush="255,255,255" thickness="1"/>
          </graphics>
        </attribute>
        <attribute name="Marking" id="1117" net="1">
          <![CDATA[n_NFKB_n]]>
          <graphics count="3">
            <graphic x="460.00" y="165.00" id="1118" net="1" show="1" grparent="1122" state="1" pen="0,0,0" brush="255,255,255" thickness="1"/>
            <graphic x="100.00" y="385.00" id="40926" net="1" show="1" grparent="40928" state="1" pen="0,0,0" brush="255,255,255" thickness="1"/>
            <graphic x="95.00" y="520.00" id="41077" net="1" show="1" grparent="41079" state="1" pen="0,0,0" brush="255,255,255" thickness="1"/>
          </graphics>
        </attribute>
        <attribute name="Logic" id="1119" net="1">
          <![CDATA[1]]>
          <graphics count="0"/>
        </attribute>
        <attribute name="Comment" id="1120" net="1">
          <![CDATA[]]>
          <graphics count="3">
            <graphic yoff="40.00" x="460.00" y="205.00" id="1121" net="1" show="1" grparent="1122" state="1" pen="0,0,0" brush="255,255,255" thickness="1"/>
            <graphic yoff="40.00" x="100.00" y="425.00" id="40927" net="1" show="1" grparent="40928" state="1" pen="0,0,0" brush="255,255,255" thickness="1"/>
            <graphic yoff="40.00" x="95.00" y="560.00" id="41078" net="1" show="1" grparent="41079" state="1" pen="0,0,0" brush="255,255,255" thickness="1"/>
          </graphics>
        </attribute>
        <graphics count="3">
          <graphic x="460.00" y="165.00" id="1122" net="1" show="1" w="20.00" h="20.00" state="1" pen="128,128,128" brush="255,255,255" thickness="3"/>
          <graphic x="100.00" y="385.00" id="40928" net="1" show="1" w="20.00" h="20.00" state="1" pen="128,128,128" brush="255,255,255" thickness="3"/>
          <graphic x="95.00" y="520.00" id="41079" net="1" show="1" w="20.00" h="20.00" state="1" pen="128,128,128" brush="255,255,255" thickness="3"/>
        </graphics>
      </node>
      <node id="1137" net="1">
        <attribute name="Fixed" id="1138" net="1">
          <![CDATA[0]]>
          <graphics count="0"/>
        </attribute>
        <attribute name="Name" id="1139" net="1">
          <![CDATA[IKBANFKB]]>
          <graphics count="1">
            <graphic xoff="-31.00" yoff="-16.00" x="154.00" y="229.00" id="1140" net="1" show="1" grparent="1148" state="1" pen="0,0,0" brush="255,255,255" thickness="1"/>
          </graphics>
        </attribute>
        <attribute name="ID" id="1141" net="1">
          <![CDATA[35]]>
          <graphics count="1">
            <graphic xoff="20.00" x="205.00" y="245.00" id="1142" net="1" show="0" grparent="1148" state="1" pen="0,0,0" brush="255,255,255" thickness="1"/>
          </graphics>
        </attribute>
        <attribute name="Marking" id="1143" net="1">
          <![CDATA[n_IKBANFKB]]>
          <graphics count="1">
            <graphic x="185.00" y="245.00" id="1144" net="1" show="1" grparent="1148" state="1" pen="0,0,0" brush="255,255,255" thickness="1"/>
          </graphics>
        </attribute>
        <attribute name="Logic" id="1145" net="1">
          <![CDATA[0]]>
          <graphics count="0"/>
        </attribute>
        <attribute name="Comment" id="1146" net="1">
          <![CDATA[]]>
          <graphics count="1">
            <graphic yoff="40.00" x="185.00" y="285.00" id="1147" net="1" show="1" grparent="1148" state="1" pen="0,0,0" brush="255,255,255" thickness="1"/>
          </graphics>
        </attribute>
        <graphics count="1">
          <graphic x="185.00" y="245.00" id="1148" net="1" show="1" w="20.00" h="20.00" state="1" pen="128,128,128" brush="255,255,255" thickness="3"/>
        </graphics>
      </node>
      <node id="1156" net="1">
        <attribute name="Fixed" id="1157" net="1">
          <![CDATA[0]]>
          <graphics count="0"/>
        </attribute>
        <attribute name="Name" id="1158" net="1">
          <![CDATA[IKBA_p_NFKB]]>
          <graphics count="1">
            <graphic xoff="-47.00" yoff="10.00" x="73.00" y="295.00" id="1159" net="1" show="1" grparent="1167" state="1" pen="0,0,0" brush="255,255,255" thickness="1"/>
          </graphics>
        </attribute>
        <attribute name="ID" id="1160" net="1">
          <![CDATA[36]]>
          <graphics count="1">
            <graphic xoff="20.00" x="140.00" y="285.00" id="1161" net="1" show="0" grparent="1167" state="1" pen="0,0,0" brush="255,255,255" thickness="1"/>
          </graphics>
        </attribute>
        <attribute name="Marking" id="1162" net="1">
          <![CDATA[0]]>
          <graphics count="1">
            <graphic x="120.00" y="285.00" id="1163" net="1" show="1" grparent="1167" state="1" pen="0,0,0" brush="255,255,255" thickness="1"/>
          </graphics>
        </attribute>
        <attribute name="Logic" id="1164" net="1">
          <![CDATA[0]]>
          <graphics count="0"/>
        </attribute>
        <attribute name="Comment" id="1165" net="1">
          <![CDATA[]]>
          <graphics count="1">
            <graphic yoff="40.00" x="120.00" y="325.00" id="1166" net="1" show="1" grparent="1167" state="1" pen="0,0,0" brush="255,255,255" thickness="1"/>
          </graphics>
        </attribute>
        <graphics count="1">
          <graphic x="120.00" y="285.00" id="1167" net="1" show="1" w="20.00" h="20.00" state="1" pen="128,128,128" brush="255,255,255" thickness="3"/>
        </graphics>
      </node>
      <node id="1175" net="1">
        <attribute name="Fixed" id="1176" net="1">
          <![CDATA[0]]>
          <graphics count="0"/>
        </attribute>
        <attribute name="Name" id="1177" net="1">
          <![CDATA[IKBA_n_NFKB_n]]>
          <graphics count="1">
            <graphic xoff="8.00" yoff="-21.00" x="308.00" y="104.00" id="1178" net="1" show="1" grparent="1186" state="1" pen="0,0,0" brush="255,255,255" thickness="1"/>
          </graphics>
        </attribute>
        <attribute name="ID" id="1179" net="1">
          <![CDATA[37]]>
          <graphics count="1">
            <graphic xoff="20.00" x="320.00" y="125.00" id="1180" net="1" show="0" grparent="1186" state="1" pen="0,0,0" brush="255,255,255" thickness="1"/>
          </graphics>
        </attribute>
        <attribute name="Marking" id="1181" net="1">
          <![CDATA[35]]>
          <graphics count="1">
            <graphic x="300.00" y="125.00" id="1182" net="1" show="1" grparent="1186" state="1" pen="0,0,0" brush="255,255,255" thickness="1"/>
          </graphics>
        </attribute>
        <attribute name="Logic" id="1183" net="1">
          <![CDATA[0]]>
          <graphics count="0"/>
        </attribute>
        <attribute name="Comment" id="1184" net="1">
          <![CDATA[]]>
          <graphics count="1">
            <graphic yoff="40.00" x="300.00" y="165.00" id="1185" net="1" show="1" grparent="1186" state="1" pen="0,0,0" brush="255,255,255" thickness="1"/>
          </graphics>
        </attribute>
        <graphics count="1">
          <graphic x="300.00" y="125.00" id="1186" net="1" show="1" w="20.00" h="20.00" state="1" pen="128,128,128" brush="255,255,255" thickness="3"/>
        </graphics>
      </node>
      <node id="1232" net="1">
        <attribute name="Fixed" id="1233" net="1">
          <![CDATA[0]]>
          <graphics count="0"/>
        </attribute>
        <attribute name="Name" id="1234" net="1">
          <![CDATA[IKBA_t]]>
          <graphics count="1">
            <graphic xoff="7.00" yoff="19.00" x="267.00" y="404.00" id="1235" net="1" show="1" grparent="1243" state="1" pen="0,0,0" brush="255,255,255" thickness="1"/>
          </graphics>
        </attribute>
        <attribute name="ID" id="1236" net="1">
          <![CDATA[38]]>
          <graphics count="1">
            <graphic xoff="20.00" x="280.00" y="385.00" id="1237" net="1" show="0" grparent="1243" state="1" pen="0,0,0" brush="255,255,255" thickness="1"/>
          </graphics>
        </attribute>
        <attribute name="Marking" id="1238" net="1">
          <![CDATA[n_IKBA_t]]>
          <graphics count="1">
            <graphic x="260.00" y="385.00" id="1239" net="1" show="1" grparent="1243" state="1" pen="0,0,0" brush="255,255,255" thickness="1"/>
          </graphics>
        </attribute>
        <attribute name="Logic" id="1240" net="1">
          <![CDATA[0]]>
          <graphics count="0"/>
        </attribute>
        <attribute name="Comment" id="1241" net="1">
          <![CDATA[]]>
          <graphics count="1">
            <graphic yoff="40.00" x="260.00" y="425.00" id="1242" net="1" show="1" grparent="1243" state="1" pen="0,0,0" brush="255,255,255" thickness="1"/>
          </graphics>
        </attribute>
        <graphics count="1">
          <graphic x="260.00" y="385.00" id="1243" net="1" show="1" w="20.00" h="20.00" state="1" pen="128,128,128" brush="255,255,255" thickness="3"/>
        </graphics>
      </node>
      <node id="1251" net="1">
        <attribute name="Fixed" id="1252" net="1">
          <![CDATA[0]]>
          <graphics count="0"/>
        </attribute>
        <attribute name="Name" id="1253" net="1">
          <![CDATA[IKBA]]>
          <graphics count="1">
            <graphic xoff="-18.00" yoff="-19.00" x="367.00" y="331.00" id="1254" net="1" show="1" grparent="1262" state="1" pen="0,0,0" brush="255,255,255" thickness="1"/>
          </graphics>
        </attribute>
        <attribute name="ID" id="1255" net="1">
          <![CDATA[39]]>
          <graphics count="1">
            <graphic xoff="20.00" x="405.00" y="350.00" id="1256" net="1" show="0" grparent="1262" state="1" pen="0,0,0" brush="255,255,255" thickness="1"/>
          </graphics>
        </attribute>
        <attribute name="Marking" id="1257" net="1">
          <![CDATA[n_IKBA]]>
          <graphics count="1">
            <graphic x="385.00" y="350.00" id="1258" net="1" show="1" grparent="1262" state="1" pen="0,0,0" brush="255,255,255" thickness="1"/>
          </graphics>
        </attribute>
        <attribute name="Logic" id="1259" net="1">
          <![CDATA[0]]>
          <graphics count="0"/>
        </attribute>
        <attribute name="Comment" id="1260" net="1">
          <![CDATA[]]>
          <graphics count="1">
            <graphic yoff="40.00" x="385.00" y="390.00" id="1261" net="1" show="1" grparent="1262" state="1" pen="0,0,0" brush="255,255,255" thickness="1"/>
          </graphics>
        </attribute>
        <graphics count="1">
          <graphic x="385.00" y="350.00" id="1262" net="1" show="1" w="20.00" h="20.00" state="1" pen="128,128,128" brush="255,255,255" thickness="3"/>
        </graphics>
      </node>
      <node id="1270" net="1">
        <attribute name="Fixed" id="1271" net="1">
          <![CDATA[0]]>
          <graphics count="0"/>
        </attribute>
        <attribute name="Name" id="1272" net="1">
          <![CDATA[IKBA_p]]>
          <graphics count="1">
            <graphic yoff="20.00" x="425.00" y="425.00" id="1273" net="1" show="1" grparent="1281" state="1" pen="0,0,0" brush="255,255,255" thickness="1"/>
          </graphics>
        </attribute>
        <attribute name="ID" id="1274" net="1">
          <![CDATA[40]]>
          <graphics count="1">
            <graphic xoff="20.00" x="445.00" y="405.00" id="1275" net="1" show="0" grparent="1281" state="1" pen="0,0,0" brush="255,255,255" thickness="1"/>
          </graphics>
        </attribute>
        <attribute name="Marking" id="1276" net="1">
          <![CDATA[0]]>
          <graphics count="1">
            <graphic x="425.00" y="405.00" id="1277" net="1" show="1" grparent="1281" state="1" pen="0,0,0" brush="255,255,255" thickness="1"/>
          </graphics>
        </attribute>
        <attribute name="Logic" id="1278" net="1">
          <![CDATA[0]]>
          <graphics count="0"/>
        </attribute>
        <attribute name="Comment" id="1279" net="1">
          <![CDATA[]]>
          <graphics count="1">
            <graphic yoff="40.00" x="425.00" y="445.00" id="1280" net="1" show="1" grparent="1281" state="1" pen="0,0,0" brush="255,255,255" thickness="1"/>
          </graphics>
        </attribute>
        <graphics count="1">
          <graphic x="425.00" y="405.00" id="1281" net="1" show="1" w="20.00" h="20.00" state="1" pen="128,128,128" brush="255,255,255" thickness="3"/>
        </graphics>
      </node>
      <node id="1289" net="1">
        <attribute name="Fixed" id="1290" net="1">
          <![CDATA[0]]>
          <graphics count="0"/>
        </attribute>
        <attribute name="Name" id="1291" net="1">
          <![CDATA[IKBA_n]]>
          <graphics count="1">
            <graphic yoff="20.00" x="530.00" y="370.00" id="1292" net="1" show="1" grparent="1300" state="1" pen="0,0,0" brush="255,255,255" thickness="1"/>
          </graphics>
        </attribute>
        <attribute name="ID" id="1293" net="1">
          <![CDATA[41]]>
          <graphics count="1">
            <graphic xoff="20.00" x="550.00" y="350.00" id="1294" net="1" show="0" grparent="1300" state="1" pen="0,0,0" brush="255,255,255" thickness="1"/>
          </graphics>
        </attribute>
        <attribute name="Marking" id="1295" net="1">
          <![CDATA[n_IKBA_n]]>
          <graphics count="1">
            <graphic x="530.00" y="350.00" id="1296" net="1" show="1" grparent="1300" state="1" pen="0,0,0" brush="255,255,255" thickness="1"/>
          </graphics>
        </attribute>
        <attribute name="Logic" id="1297" net="1">
          <![CDATA[0]]>
          <graphics count="0"/>
        </attribute>
        <attribute name="Comment" id="1298" net="1">
          <![CDATA[]]>
          <graphics count="1">
            <graphic yoff="40.00" x="530.00" y="390.00" id="1299" net="1" show="1" grparent="1300" state="1" pen="0,0,0" brush="255,255,255" thickness="1"/>
          </graphics>
        </attribute>
        <graphics count="1">
          <graphic x="530.00" y="350.00" id="1300" net="1" show="1" w="20.00" h="20.00" state="1" pen="128,128,128" brush="255,255,255" thickness="3"/>
        </graphics>
      </node>
      <node id="1325" net="1">
        <attribute name="Fixed" id="1326" net="1">
          <![CDATA[0]]>
          <graphics count="0"/>
        </attribute>
        <attribute name="Name" id="1327" net="1">
          <![CDATA[A20_t]]>
          <graphics count="1">
            <graphic yoff="20.00" x="265.00" y="530.00" id="1328" net="1" show="1" grparent="1336" state="1" pen="0,0,0" brush="255,255,255" thickness="1"/>
          </graphics>
        </attribute>
        <attribute name="ID" id="1329" net="1">
          <![CDATA[42]]>
          <graphics count="1">
            <graphic xoff="20.00" x="285.00" y="510.00" id="1330" net="1" show="0" grparent="1336" state="1" pen="0,0,0" brush="255,255,255" thickness="1"/>
          </graphics>
        </attribute>
        <attribute name="Marking" id="1331" net="1">
          <![CDATA[n_A20_t]]>
          <graphics count="1">
            <graphic x="265.00" y="510.00" id="1332" net="1" show="1" grparent="1336" state="1" pen="0,0,0" brush="255,255,255" thickness="1"/>
          </graphics>
        </attribute>
        <attribute name="Logic" id="1333" net="1">
          <![CDATA[0]]>
          <graphics count="0"/>
        </attribute>
        <attribute name="Comment" id="1334" net="1">
          <![CDATA[]]>
          <graphics count="1">
            <graphic yoff="40.00" x="265.00" y="550.00" id="1335" net="1" show="1" grparent="1336" state="1" pen="0,0,0" brush="255,255,255" thickness="1"/>
          </graphics>
        </attribute>
        <graphics count="1">
          <graphic x="265.00" y="510.00" id="1336" net="1" show="1" w="20.00" h="20.00" state="1" pen="128,128,128" brush="255,255,255" thickness="3"/>
        </graphics>
      </node>
      <node id="1365" net="1">
        <attribute name="Fixed" id="1366" net="1">
          <![CDATA[0]]>
          <graphics count="0"/>
        </attribute>
        <attribute name="Name" id="1367" net="1">
          <![CDATA[A20]]>
          <graphics count="1">
            <graphic yoff="20.00" x="350.00" y="530.00" id="1368" net="1" show="1" grparent="1376" state="1" pen="0,0,0" brush="255,255,255" thickness="1"/>
          </graphics>
        </attribute>
        <attribute name="ID" id="1369" net="1">
          <![CDATA[43]]>
          <graphics count="1">
            <graphic xoff="20.00" x="370.00" y="510.00" id="1370" net="1" show="0" grparent="1376" state="1" pen="0,0,0" brush="255,255,255" thickness="1"/>
          </graphics>
        </attribute>
        <attribute name="Marking" id="1371" net="1">
          <![CDATA[n_A20]]>
          <graphics count="1">
            <graphic x="350.00" y="510.00" id="1372" net="1" show="1" grparent="1376" state="1" pen="0,0,0" brush="255,255,255" thickness="1"/>
          </graphics>
        </attribute>
        <attribute name="Logic" id="1373" net="1">
          <![CDATA[0]]>
          <graphics count="0"/>
        </attribute>
        <attribute name="Comment" id="1374" net="1">
          <![CDATA[]]>
          <graphics count="1">
            <graphic yoff="40.00" x="350.00" y="550.00" id="1375" net="1" show="1" grparent="1376" state="1" pen="0,0,0" brush="255,255,255" thickness="1"/>
          </graphics>
        </attribute>
        <graphics count="1">
          <graphic x="350.00" y="510.00" id="1376" net="1" show="1" w="20.00" h="20.00" state="1" pen="128,128,128" brush="255,255,255" thickness="3"/>
        </graphics>
      </node>
      <node id="1384" net="1">
        <attribute name="Fixed" id="1385" net="1">
          <![CDATA[0]]>
          <graphics count="0"/>
        </attribute>
        <attribute name="Name" id="1386" net="1">
          <![CDATA[IKKK]]>
          <graphics count="1">
            <graphic xoff="-12.00" yoff="19.00" x="213.00" y="659.00" id="1387" net="1" show="1" grparent="1395" state="1" pen="0,0,0" brush="255,255,255" thickness="1"/>
          </graphics>
        </attribute>
        <attribute name="ID" id="1388" net="1">
          <![CDATA[44]]>
          <graphics count="1">
            <graphic xoff="20.00" x="245.00" y="640.00" id="1389" net="1" show="0" grparent="1395" state="1" pen="0,0,0" brush="255,255,255" thickness="1"/>
          </graphics>
        </attribute>
        <attribute name="Marking" id="1390" net="1">
          <![CDATA[10000]]>
          <graphics count="1">
            <graphic x="225.00" y="640.00" id="1391" net="1" show="1" grparent="1395" state="1" pen="0,0,0" brush="255,255,255" thickness="1"/>
          </graphics>
        </attribute>
        <attribute name="Logic" id="1392" net="1">
          <![CDATA[0]]>
          <graphics count="0"/>
        </attribute>
        <attribute name="Comment" id="1393" net="1">
          <![CDATA[]]>
          <graphics count="1">
            <graphic yoff="40.00" x="225.00" y="680.00" id="1394" net="1" show="1" grparent="1395" state="1" pen="0,0,0" brush="255,255,255" thickness="1"/>
          </graphics>
        </attribute>
        <graphics count="1">
          <graphic x="225.00" y="640.00" id="1395" net="1" show="1" w="20.00" h="20.00" state="1" pen="128,128,128" brush="255,255,255" thickness="3"/>
        </graphics>
      </node>
      <node id="1403" net="1">
        <attribute name="Fixed" id="1404" net="1">
          <![CDATA[0]]>
          <graphics count="0"/>
        </attribute>
        <attribute name="Name" id="1405" net="1">
          <![CDATA[IKKK_a]]>
          <graphics count="1">
            <graphic xoff="12.00" yoff="17.00" x="292.00" y="657.00" id="1406" net="1" show="1" grparent="1414" state="1" pen="0,0,0" brush="255,255,255" thickness="1"/>
          </graphics>
        </attribute>
        <attribute name="ID" id="1407" net="1">
          <![CDATA[45]]>
          <graphics count="1">
            <graphic xoff="20.00" x="300.00" y="640.00" id="1408" net="1" show="0" grparent="1414" state="1" pen="0,0,0" brush="255,255,255" thickness="1"/>
          </graphics>
        </attribute>
        <attribute name="Marking" id="1409" net="1">
          <![CDATA[0]]>
          <graphics count="1">
            <graphic x="280.00" y="640.00" id="1410" net="1" show="1" grparent="1414" state="1" pen="0,0,0" brush="255,255,255" thickness="1"/>
          </graphics>
        </attribute>
        <attribute name="Logic" id="1411" net="1">
          <![CDATA[0]]>
          <graphics count="0"/>
        </attribute>
        <attribute name="Comment" id="1412" net="1">
          <![CDATA[]]>
          <graphics count="1">
            <graphic yoff="40.00" x="280.00" y="680.00" id="1413" net="1" show="1" grparent="1414" state="1" pen="0,0,0" brush="255,255,255" thickness="1"/>
          </graphics>
        </attribute>
        <graphics count="1">
          <graphic x="280.00" y="640.00" id="1414" net="1" show="1" w="20.00" h="20.00" state="1" pen="128,128,128" brush="255,255,255" thickness="3"/>
        </graphics>
      </node>
      <node id="1422" net="1">
        <attribute name="Fixed" id="1423" net="1">
          <![CDATA[0]]>
          <graphics count="0"/>
        </attribute>
        <attribute name="Name" id="1424" net="1">
          <![CDATA[IKK]]>
          <graphics count="1">
            <graphic xoff="38.00" x="378.00" y="675.00" id="1425" net="1" show="1" grparent="1433" state="1" pen="0,0,0" brush="255,255,255" thickness="1"/>
          </graphics>
        </attribute>
        <attribute name="ID" id="1426" net="1">
          <![CDATA[46]]>
          <graphics count="1">
            <graphic xoff="20.00" x="360.00" y="675.00" id="1427" net="1" show="0" grparent="1433" state="1" pen="0,0,0" brush="255,255,255" thickness="1"/>
          </graphics>
        </attribute>
        <attribute name="Marking" id="1428" net="1">
          <![CDATA[200000]]>
          <graphics count="1">
            <graphic x="340.00" y="675.00" id="1429" net="1" show="1" grparent="1433" state="1" pen="0,0,0" brush="255,255,255" thickness="1"/>
          </graphics>
        </attribute>
        <attribute name="Logic" id="1430" net="1">
          <![CDATA[0]]>
          <graphics count="0"/>
        </attribute>
        <attribute name="Comment" id="1431" net="1">
          <![CDATA[]]>
          <graphics count="1">
            <graphic yoff="40.00" x="340.00" y="715.00" id="1432" net="1" show="1" grparent="1433" state="1" pen="0,0,0" brush="255,255,255" thickness="1"/>
          </graphics>
        </attribute>
        <graphics count="1">
          <graphic x="340.00" y="675.00" id="1433" net="1" show="1" w="20.00" h="20.00" state="1" pen="128,128,128" brush="255,255,255" thickness="3"/>
        </graphics>
      </node>
      <node id="1441" net="1">
        <attribute name="Fixed" id="1442" net="1">
          <![CDATA[0]]>
          <graphics count="0"/>
        </attribute>
        <attribute name="Name" id="1443" net="1">
          <![CDATA[IKK_a]]>
          <graphics count="1">
            <graphic xoff="3.00" yoff="18.00" x="413.00" y="648.00" id="1444" net="1" show="1" grparent="1452" state="1" pen="0,0,0" brush="255,255,255" thickness="1"/>
          </graphics>
        </attribute>
        <attribute name="ID" id="1445" net="1">
          <![CDATA[47]]>
          <graphics count="1">
            <graphic xoff="20.00" x="430.00" y="630.00" id="1446" net="1" show="0" grparent="1452" state="1" pen="0,0,0" brush="255,255,255" thickness="1"/>
          </graphics>
        </attribute>
        <attribute name="Marking" id="1447" net="1">
          <![CDATA[0]]>
          <graphics count="1">
            <graphic x="410.00" y="630.00" id="1448" net="1" show="1" grparent="1452" state="1" pen="0,0,0" brush="255,255,255" thickness="1"/>
          </graphics>
        </attribute>
        <attribute name="Logic" id="1449" net="1">
          <![CDATA[0]]>
          <graphics count="0"/>
        </attribute>
        <attribute name="Comment" id="1450" net="1">
          <![CDATA[]]>
          <graphics count="1">
            <graphic yoff="40.00" x="410.00" y="670.00" id="1451" net="1" show="1" grparent="1452" state="1" pen="0,0,0" brush="255,255,255" thickness="1"/>
          </graphics>
        </attribute>
        <graphics count="1">
          <graphic x="410.00" y="630.00" id="1452" net="1" show="1" w="20.00" h="20.00" state="1" pen="128,128,128" brush="255,255,255" thickness="3"/>
        </graphics>
      </node>
      <node id="1460" net="1">
        <attribute name="Fixed" id="1461" net="1">
          <![CDATA[0]]>
          <graphics count="0"/>
        </attribute>
        <attribute name="Name" id="1462" net="1">
          <![CDATA[IKK_i]]>
          <graphics count="1">
            <graphic xoff="8.00" yoff="20.00" x="468.00" y="530.00" id="1463" net="1" show="1" grparent="1471" state="1" pen="0,0,0" brush="255,255,255" thickness="1"/>
          </graphics>
        </attribute>
        <attribute name="ID" id="1464" net="1">
          <![CDATA[48]]>
          <graphics count="1">
            <graphic xoff="20.00" x="480.00" y="510.00" id="1465" net="1" show="0" grparent="1471" state="1" pen="0,0,0" brush="255,255,255" thickness="1"/>
          </graphics>
        </attribute>
        <attribute name="Marking" id="1466" net="1">
          <![CDATA[0]]>
          <graphics count="1">
            <graphic x="460.00" y="510.00" id="1467" net="1" show="1" grparent="1471" state="1" pen="0,0,0" brush="255,255,255" thickness="1"/>
          </graphics>
        </attribute>
        <attribute name="Logic" id="1468" net="1">
          <![CDATA[0]]>
          <graphics count="0"/>
        </attribute>
        <attribute name="Comment" id="1469" net="1">
          <![CDATA[]]>
          <graphics count="1">
            <graphic yoff="40.00" x="460.00" y="550.00" id="1470" net="1" show="1" grparent="1471" state="1" pen="0,0,0" brush="255,255,255" thickness="1"/>
          </graphics>
        </attribute>
        <graphics count="1">
          <graphic x="460.00" y="510.00" id="1471" net="1" show="1" w="20.00" h="20.00" state="1" pen="128,128,128" brush="255,255,255" thickness="3"/>
        </graphics>
      </node>
      <node id="1479" net="1">
        <attribute name="Fixed" id="1480" net="1">
          <![CDATA[0]]>
          <graphics count="0"/>
        </attribute>
        <attribute name="Name" id="1481" net="1">
          <![CDATA[IKK_ii]]>
          <graphics count="1">
            <graphic yoff="20.00" x="555.00" y="530.00" id="1482" net="1" show="1" grparent="1490" state="1" pen="0,0,0" brush="255,255,255" thickness="1"/>
          </graphics>
        </attribute>
        <attribute name="ID" id="1483" net="1">
          <![CDATA[49]]>
          <graphics count="1">
            <graphic xoff="20.00" x="575.00" y="510.00" id="1484" net="1" show="0" grparent="1490" state="1" pen="0,0,0" brush="255,255,255" thickness="1"/>
          </graphics>
        </attribute>
        <attribute name="Marking" id="1485" net="1">
          <![CDATA[0]]>
          <graphics count="1">
            <graphic x="555.00" y="510.00" id="1486" net="1" show="1" grparent="1490" state="1" pen="0,0,0" brush="255,255,255" thickness="1"/>
          </graphics>
        </attribute>
        <attribute name="Logic" id="1487" net="1">
          <![CDATA[0]]>
          <graphics count="0"/>
        </attribute>
        <attribute name="Comment" id="1488" net="1">
          <![CDATA[]]>
          <graphics count="1">
            <graphic yoff="40.00" x="555.00" y="550.00" id="1489" net="1" show="1" grparent="1490" state="1" pen="0,0,0" brush="255,255,255" thickness="1"/>
          </graphics>
        </attribute>
        <graphics count="1">
          <graphic x="555.00" y="510.00" id="1490" net="1" show="1" w="20.00" h="20.00" state="1" pen="128,128,128" brush="255,255,255" thickness="3"/>
        </graphics>
      </node>
      <node id="1515" net="1">
        <attribute name="Fixed" id="1516" net="1">
          <![CDATA[0]]>
          <graphics count="0"/>
        </attribute>
        <attribute name="Name" id="1517" net="1">
          <![CDATA[P53_t]]>
          <graphics count="1">
            <graphic yoff="20.00" x="260.00" y="820.00" id="1518" net="1" show="1" grparent="1526" state="1" pen="0,0,0" brush="255,255,255" thickness="1"/>
          </graphics>
        </attribute>
        <attribute name="ID" id="1519" net="1">
          <![CDATA[50]]>
          <graphics count="1">
            <graphic xoff="20.00" x="280.00" y="800.00" id="1520" net="1" show="0" grparent="1526" state="1" pen="0,0,0" brush="255,255,255" thickness="1"/>
          </graphics>
        </attribute>
        <attribute name="Marking" id="1521" net="1">
          <![CDATA[353]]>
          <graphics count="1">
            <graphic x="260.00" y="800.00" id="1522" net="1" show="1" grparent="1526" state="1" pen="0,0,0" brush="255,255,255" thickness="1"/>
          </graphics>
        </attribute>
        <attribute name="Logic" id="1523" net="1">
          <![CDATA[0]]>
          <graphics count="0"/>
        </attribute>
        <attribute name="Comment" id="1524" net="1">
          <![CDATA[]]>
          <graphics count="1">
            <graphic yoff="40.00" x="260.00" y="840.00" id="1525" net="1" show="1" grparent="1526" state="1" pen="0,0,0" brush="255,255,255" thickness="1"/>
          </graphics>
        </attribute>
        <graphics count="1">
          <graphic x="260.00" y="800.00" id="1526" net="1" show="1" w="20.00" h="20.00" state="1" pen="128,128,128" brush="255,255,255" thickness="3"/>
        </graphics>
      </node>
      <node id="1534" net="1">
        <attribute name="Fixed" id="1535" net="1">
          <![CDATA[0]]>
          <graphics count="0"/>
        </attribute>
        <attribute name="Name" id="1536" net="1">
          <![CDATA[P53_n]]>
          <graphics count="1">
            <graphic xoff="1.00" yoff="-20.00" x="361.00" y="780.00" id="1537" net="1" show="1" grparent="1545" state="1" pen="0,0,0" brush="255,255,255" thickness="1"/>
          </graphics>
        </attribute>
        <attribute name="ID" id="1538" net="1">
          <![CDATA[51]]>
          <graphics count="1">
            <graphic xoff="20.00" x="380.00" y="800.00" id="1539" net="1" show="0" grparent="1545" state="1" pen="0,0,0" brush="255,255,255" thickness="1"/>
          </graphics>
        </attribute>
        <attribute name="Marking" id="1540" net="1">
          <![CDATA[n_P53_n]]>
          <graphics count="1">
            <graphic x="360.00" y="800.00" id="1541" net="1" show="1" grparent="1545" state="1" pen="0,0,0" brush="255,255,255" thickness="1"/>
          </graphics>
        </attribute>
        <attribute name="Logic" id="1542" net="1">
          <![CDATA[0]]>
          <graphics count="0"/>
        </attribute>
        <attribute name="Comment" id="1543" net="1">
          <![CDATA[]]>
          <graphics count="1">
            <graphic yoff="40.00" x="360.00" y="840.00" id="1544" net="1" show="1" grparent="1545" state="1" pen="0,0,0" brush="255,255,255" thickness="1"/>
          </graphics>
        </attribute>
        <graphics count="1">
          <graphic x="360.00" y="800.00" id="1545" net="1" show="1" w="20.00" h="20.00" state="1" pen="128,128,128" brush="255,255,255" thickness="3"/>
        </graphics>
      </node>
      <node id="1574" net="1" logic="1">
        <attribute name="Fixed" id="1575" net="1">
          <![CDATA[0]]>
          <graphics count="0"/>
        </attribute>
        <attribute name="Name" id="1576" net="1">
          <![CDATA[P53_pn]]>
          <graphics count="6">
            <graphic xoff="2.00" yoff="-22.00" x="482.00" y="778.00" id="1577" net="1" show="1" grparent="1585" state="1" pen="0,0,0" brush="255,255,255" thickness="1"/>
            <graphic xoff="23.00" yoff="17.00" x="53.00" y="1047.00" id="28932" net="1" show="1" grparent="28936" state="1" pen="0,0,0" brush="255,255,255" thickness="1"/>
            <graphic xoff="-2.00" yoff="22.00" x="918.00" y="142.00" id="29037" net="1" show="1" grparent="29041" state="1" pen="0,0,0" brush="255,255,255" thickness="1"/>
            <graphic yoff="17.00" x="835.00" y="492.00" id="29120" net="1" show="1" grparent="29124" state="1" pen="0,0,0" brush="255,255,255" thickness="1"/>
            <graphic xoff="-2.00" yoff="-19.00" x="773.00" y="171.00" id="29225" net="1" show="1" grparent="29229" state="1" pen="0,0,0" brush="255,255,255" thickness="1"/>
            <graphic xoff="-16.00" yoff="19.00" x="204.00" y="469.00" id="35545" net="1" show="1" grparent="35549" state="1" pen="0,0,0" brush="255,255,255" thickness="1"/>
          </graphics>
        </attribute>
        <attribute name="ID" id="1578" net="1">
          <![CDATA[52]]>
          <graphics count="6">
            <graphic xoff="20.00" x="500.00" y="800.00" id="1579" net="1" show="0" grparent="1585" state="1" pen="0,0,0" brush="255,255,255" thickness="1"/>
            <graphic xoff="20.00" x="50.00" y="1030.00" id="28933" net="1" show="0" grparent="28936" state="1" pen="0,0,0" brush="255,255,255" thickness="1"/>
            <graphic xoff="20.00" x="940.00" y="120.00" id="29038" net="1" show="0" grparent="29041" state="1" pen="0,0,0" brush="255,255,255" thickness="1"/>
            <graphic xoff="20.00" x="855.00" y="475.00" id="29121" net="1" show="0" grparent="29124" state="1" pen="0,0,0" brush="255,255,255" thickness="1"/>
            <graphic xoff="20.00" x="795.00" y="190.00" id="29226" net="1" show="0" grparent="29229" state="1" pen="0,0,0" brush="255,255,255" thickness="1"/>
            <graphic xoff="20.00" x="240.00" y="450.00" id="35546" net="1" show="0" grparent="35549" state="1" pen="0,0,0" brush="255,255,255" thickness="1"/>
          </graphics>
        </attribute>
        <attribute name="Marking" id="1580" net="1">
          <![CDATA[n_P53_pn]]>
          <graphics count="6">
            <graphic x="480.00" y="800.00" id="1581" net="1" show="1" grparent="1585" state="1" pen="0,0,0" brush="255,255,255" thickness="1"/>
            <graphic x="30.00" y="1030.00" id="28934" net="1" show="1" grparent="28936" state="1" pen="0,0,0" brush="255,255,255" thickness="1"/>
            <graphic x="920.00" y="120.00" id="29039" net="1" show="1" grparent="29041" state="1" pen="0,0,0" brush="255,255,255" thickness="1"/>
            <graphic x="835.00" y="475.00" id="29122" net="1" show="1" grparent="29124" state="1" pen="0,0,0" brush="255,255,255" thickness="1"/>
            <graphic x="775.00" y="190.00" id="29227" net="1" show="1" grparent="29229" state="1" pen="0,0,0" brush="255,255,255" thickness="1"/>
            <graphic x="220.00" y="450.00" id="35547" net="1" show="1" grparent="35549" state="1" pen="0,0,0" brush="255,255,255" thickness="1"/>
          </graphics>
        </attribute>
        <attribute name="Logic" id="1582" net="1">
          <![CDATA[1]]>
          <graphics count="0"/>
        </attribute>
        <attribute name="Comment" id="1583" net="1">
          <![CDATA[]]>
          <graphics count="6">
            <graphic yoff="40.00" x="480.00" y="840.00" id="1584" net="1" show="1" grparent="1585" state="1" pen="0,0,0" brush="255,255,255" thickness="1"/>
            <graphic yoff="40.00" x="30.00" y="1070.00" id="28935" net="1" show="1" grparent="28936" state="1" pen="0,0,0" brush="255,255,255" thickness="1"/>
            <graphic yoff="40.00" x="920.00" y="160.00" id="29040" net="1" show="1" grparent="29041" state="1" pen="0,0,0" brush="255,255,255" thickness="1"/>
            <graphic yoff="40.00" x="835.00" y="515.00" id="29123" net="1" show="1" grparent="29124" state="1" pen="0,0,0" brush="255,255,255" thickness="1"/>
            <graphic xoff="115.00" yoff="40.00" x="890.00" y="230.00" id="29228" net="1" show="1" grparent="29229" state="1" pen="0,0,0" brush="255,255,255" thickness="1"/>
            <graphic yoff="40.00" x="220.00" y="490.00" id="35548" net="1" show="1" grparent="35549" state="1" pen="0,0,0" brush="255,255,255" thickness="1"/>
          </graphics>
        </attribute>
        <graphics count="6">
          <graphic x="480.00" y="800.00" id="1585" net="1" show="1" w="20.00" h="20.00" state="1" pen="128,128,128" brush="255,255,255" thickness="3"/>
          <graphic x="30.00" y="1030.00" id="28936" net="1" show="1" w="20.00" h="20.00" state="1" pen="128,128,128" brush="255,255,255" thickness="3"/>
          <graphic x="920.00" y="120.00" id="29041" net="1" show="1" w="20.00" h="20.00" state="1" pen="128,128,128" brush="255,255,255" thickness="3"/>
          <graphic x="835.00" y="475.00" id="29124" net="1" show="1" w="20.00" h="20.00" state="1" pen="128,128,128" brush="255,255,255" thickness="3"/>
          <graphic x="775.00" y="190.00" id="29229" net="1" show="1" w="20.00" h="20.00" state="1" pen="128,128,128" brush="255,255,255" thickness="3"/>
          <graphic x="220.00" y="450.00" id="35549" net="1" show="1" w="20.00" h="20.00" state="1" pen="128,128,128" brush="255,255,255" thickness="3"/>
        </graphics>
      </node>
      <node id="1610" net="1">
        <attribute name="Fixed" id="1611" net="1">
          <![CDATA[0]]>
          <graphics count="0"/>
        </attribute>
        <attribute name="Name" id="1612" net="1">
          <![CDATA[MDM2_t]]>
          <graphics count="1">
            <graphic yoff="20.00" x="260.00" y="1000.00" id="1613" net="1" show="1" grparent="1621" state="1" pen="0,0,0" brush="255,255,255" thickness="1"/>
          </graphics>
        </attribute>
        <attribute name="ID" id="1614" net="1">
          <![CDATA[53]]>
          <graphics count="1">
            <graphic xoff="20.00" x="280.00" y="980.00" id="1615" net="1" show="0" grparent="1621" state="1" pen="0,0,0" brush="255,255,255" thickness="1"/>
          </graphics>
        </attribute>
        <attribute name="Marking" id="1616" net="1">
          <![CDATA[31]]>
          <graphics count="1">
            <graphic x="260.00" y="980.00" id="1617" net="1" show="1" grparent="1621" state="1" pen="0,0,0" brush="255,255,255" thickness="1"/>
          </graphics>
        </attribute>
        <attribute name="Logic" id="1618" net="1">
          <![CDATA[0]]>
          <graphics count="0"/>
        </attribute>
        <attribute name="Comment" id="1619" net="1">
          <![CDATA[]]>
          <graphics count="1">
            <graphic yoff="40.00" x="260.00" y="1020.00" id="1620" net="1" show="1" grparent="1621" state="1" pen="0,0,0" brush="255,255,255" thickness="1"/>
          </graphics>
        </attribute>
        <graphics count="1">
          <graphic x="260.00" y="980.00" id="1621" net="1" show="1" w="20.00" h="20.00" state="1" pen="128,128,128" brush="255,255,255" thickness="3"/>
        </graphics>
      </node>
      <node id="1629" net="1">
        <attribute name="Fixed" id="1630" net="1">
          <![CDATA[0]]>
          <graphics count="0"/>
        </attribute>
        <attribute name="Name" id="1631" net="1">
          <![CDATA[MDM2]]>
          <graphics count="1">
            <graphic xoff="-12.00" yoff="-20.00" x="348.00" y="960.00" id="1632" net="1" show="1" grparent="1640" state="1" pen="0,0,0" brush="255,255,255" thickness="1"/>
          </graphics>
        </attribute>
        <attribute name="ID" id="1633" net="1">
          <![CDATA[54]]>
          <graphics count="1">
            <graphic xoff="20.00" x="380.00" y="980.00" id="1634" net="1" show="0" grparent="1640" state="1" pen="0,0,0" brush="255,255,255" thickness="1"/>
          </graphics>
        </attribute>
        <attribute name="Marking" id="1635" net="1">
          <![CDATA[0]]>
          <graphics count="1">
            <graphic x="360.00" y="980.00" id="1636" net="1" show="1" grparent="1640" state="1" pen="0,0,0" brush="255,255,255" thickness="1"/>
          </graphics>
        </attribute>
        <attribute name="Logic" id="1637" net="1">
          <![CDATA[0]]>
          <graphics count="0"/>
        </attribute>
        <attribute name="Comment" id="1638" net="1">
          <![CDATA[]]>
          <graphics count="1">
            <graphic yoff="40.00" x="360.00" y="1020.00" id="1639" net="1" show="1" grparent="1640" state="1" pen="0,0,0" brush="255,255,255" thickness="1"/>
          </graphics>
        </attribute>
        <graphics count="1">
          <graphic x="360.00" y="980.00" id="1640" net="1" show="1" w="20.00" h="20.00" state="1" pen="128,128,128" brush="255,255,255" thickness="3"/>
        </graphics>
      </node>
      <node id="1655" net="1">
        <attribute name="Fixed" id="1656" net="1">
          <![CDATA[0]]>
          <graphics count="0"/>
        </attribute>
        <attribute name="Name" id="1657" net="1">
          <![CDATA[MDM2_p]]>
          <graphics count="1">
            <graphic xoff="7.00" yoff="-21.00" x="487.00" y="959.00" id="1658" net="1" show="1" grparent="1666" state="1" pen="0,0,0" brush="255,255,255" thickness="1"/>
          </graphics>
        </attribute>
        <attribute name="ID" id="1659" net="1">
          <![CDATA[55]]>
          <graphics count="1">
            <graphic xoff="20.00" x="500.00" y="980.00" id="1660" net="1" show="0" grparent="1666" state="1" pen="0,0,0" brush="255,255,255" thickness="1"/>
          </graphics>
        </attribute>
        <attribute name="Marking" id="1661" net="1">
          <![CDATA[0]]>
          <graphics count="1">
            <graphic x="480.00" y="980.00" id="1662" net="1" show="1" grparent="1666" state="1" pen="0,0,0" brush="255,255,255" thickness="1"/>
          </graphics>
        </attribute>
        <attribute name="Logic" id="1663" net="1">
          <![CDATA[0]]>
          <graphics count="0"/>
        </attribute>
        <attribute name="Comment" id="1664" net="1">
          <![CDATA[]]>
          <graphics count="1">
            <graphic yoff="40.00" x="480.00" y="1020.00" id="1665" net="1" show="1" grparent="1666" state="1" pen="0,0,0" brush="255,255,255" thickness="1"/>
          </graphics>
        </attribute>
        <graphics count="1">
          <graphic x="480.00" y="980.00" id="1666" net="1" show="1" w="20.00" h="20.00" state="1" pen="128,128,128" brush="255,255,255" thickness="3"/>
        </graphics>
      </node>
      <node id="1709" net="1">
        <attribute name="Fixed" id="1710" net="1">
          <![CDATA[0]]>
          <graphics count="0"/>
        </attribute>
        <attribute name="Name" id="1711" net="1">
          <![CDATA[MDM2_pn]]>
          <graphics count="1">
            <graphic yoff="20.00" x="480.00" y="1100.00" id="1712" net="1" show="1" grparent="1720" state="1" pen="0,0,0" brush="255,255,255" thickness="1"/>
          </graphics>
        </attribute>
        <attribute name="ID" id="1713" net="1">
          <![CDATA[56]]>
          <graphics count="1">
            <graphic xoff="20.00" x="500.00" y="1080.00" id="1714" net="1" show="0" grparent="1720" state="1" pen="0,0,0" brush="255,255,255" thickness="1"/>
          </graphics>
        </attribute>
        <attribute name="Marking" id="1715" net="1">
          <![CDATA[n_MDM2_pn]]>
          <graphics count="1">
            <graphic x="480.00" y="1080.00" id="1716" net="1" show="1" grparent="1720" state="1" pen="0,0,0" brush="255,255,255" thickness="1"/>
          </graphics>
        </attribute>
        <attribute name="Logic" id="1717" net="1">
          <![CDATA[0]]>
          <graphics count="0"/>
        </attribute>
        <attribute name="Comment" id="1718" net="1">
          <![CDATA[]]>
          <graphics count="1">
            <graphic xoff="20.00" yoff="80.00" x="500.00" y="1160.00" id="1719" net="1" show="1" grparent="1720" state="1" pen="0,0,0" brush="255,255,255" thickness="1"/>
          </graphics>
        </attribute>
        <graphics count="1">
          <graphic x="480.00" y="1080.00" id="1720" net="1" show="1" w="20.00" h="20.00" state="1" pen="128,128,128" brush="255,255,255" thickness="3"/>
        </graphics>
      </node>
      <node id="1728" net="1">
        <attribute name="Fixed" id="1729" net="1">
          <![CDATA[0]]>
          <graphics count="0"/>
        </attribute>
        <attribute name="Name" id="1730" net="1">
          <![CDATA[MDM2_ppn]]>
          <graphics count="1">
            <graphic xoff="15.00" yoff="20.00" x="595.00" y="1100.00" id="1731" net="1" show="1" grparent="1739" state="1" pen="0,0,0" brush="255,255,255" thickness="1"/>
          </graphics>
        </attribute>
        <attribute name="ID" id="1732" net="1">
          <![CDATA[57]]>
          <graphics count="1">
            <graphic xoff="20.00" x="600.00" y="1080.00" id="1733" net="1" show="0" grparent="1739" state="1" pen="0,0,0" brush="255,255,255" thickness="1"/>
          </graphics>
        </attribute>
        <attribute name="Marking" id="1734" net="1">
          <![CDATA[0]]>
          <graphics count="1">
            <graphic x="580.00" y="1080.00" id="1735" net="1" show="1" grparent="1739" state="1" pen="0,0,0" brush="255,255,255" thickness="1"/>
          </graphics>
        </attribute>
        <attribute name="Logic" id="1736" net="1">
          <![CDATA[0]]>
          <graphics count="0"/>
        </attribute>
        <attribute name="Comment" id="1737" net="1">
          <![CDATA[]]>
          <graphics count="1">
            <graphic xoff="20.00" yoff="170.00" x="600.00" y="1250.00" id="1738" net="1" show="1" grparent="1739" state="1" pen="0,0,0" brush="255,255,255" thickness="1"/>
          </graphics>
        </attribute>
        <graphics count="1">
          <graphic x="580.00" y="1080.00" id="1739" net="1" show="1" w="20.00" h="20.00" state="1" pen="128,128,128" brush="255,255,255" thickness="3"/>
        </graphics>
      </node>
      <node id="1747" net="1">
        <attribute name="Fixed" id="1748" net="1">
          <![CDATA[0]]>
          <graphics count="0"/>
        </attribute>
        <attribute name="Name" id="1749" net="1">
          <![CDATA[PTEN_t]]>
          <graphics count="1">
            <graphic yoff="20.00" x="260.00" y="1210.00" id="1750" net="1" show="1" grparent="1758" state="1" pen="0,0,0" brush="255,255,255" thickness="1"/>
          </graphics>
        </attribute>
        <attribute name="ID" id="1751" net="1">
          <![CDATA[58]]>
          <graphics count="1">
            <graphic xoff="20.00" x="280.00" y="1190.00" id="1752" net="1" show="0" grparent="1758" state="1" pen="0,0,0" brush="255,255,255" thickness="1"/>
          </graphics>
        </attribute>
        <attribute name="Marking" id="1753" net="1">
          <![CDATA[16]]>
          <graphics count="1">
            <graphic x="260.00" y="1190.00" id="1754" net="1" show="1" grparent="1758" state="1" pen="0,0,0" brush="255,255,255" thickness="1"/>
          </graphics>
        </attribute>
        <attribute name="Logic" id="1755" net="1">
          <![CDATA[0]]>
          <graphics count="0"/>
        </attribute>
        <attribute name="Comment" id="1756" net="1">
          <![CDATA[]]>
          <graphics count="1">
            <graphic yoff="40.00" x="260.00" y="1230.00" id="1757" net="1" show="1" grparent="1758" state="1" pen="0,0,0" brush="255,255,255" thickness="1"/>
          </graphics>
        </attribute>
        <graphics count="1">
          <graphic x="260.00" y="1190.00" id="1758" net="1" show="1" w="20.00" h="20.00" state="1" pen="128,128,128" brush="255,255,255" thickness="3"/>
        </graphics>
      </node>
      <node id="1783" net="1">
        <attribute name="Fixed" id="1784" net="1">
          <![CDATA[0]]>
          <graphics count="0"/>
        </attribute>
        <attribute name="Name" id="1785" net="1">
          <![CDATA[PTEN]]>
          <graphics count="1">
            <graphic yoff="27.00" x="370.00" y="1217.00" id="1786" net="1" show="1" grparent="1794" state="1" pen="0,0,0" brush="255,255,255" thickness="1"/>
          </graphics>
        </attribute>
        <attribute name="ID" id="1787" net="1">
          <![CDATA[59]]>
          <graphics count="1">
            <graphic xoff="20.00" x="390.00" y="1190.00" id="1788" net="1" show="0" grparent="1794" state="1" pen="0,0,0" brush="255,255,255" thickness="1"/>
          </graphics>
        </attribute>
        <attribute name="Marking" id="1789" net="1">
          <![CDATA[n_PTEN]]>
          <graphics count="1">
            <graphic x="370.00" y="1190.00" id="1790" net="1" show="1" grparent="1794" state="1" pen="0,0,0" brush="255,255,255" thickness="1"/>
          </graphics>
        </attribute>
        <attribute name="Logic" id="1791" net="1">
          <![CDATA[0]]>
          <graphics count="0"/>
        </attribute>
        <attribute name="Comment" id="1792" net="1">
          <![CDATA[]]>
          <graphics count="1">
            <graphic yoff="40.00" x="370.00" y="1230.00" id="1793" net="1" show="1" grparent="1794" state="1" pen="0,0,0" brush="255,255,255" thickness="1"/>
          </graphics>
        </attribute>
        <graphics count="1">
          <graphic x="370.00" y="1190.00" id="1794" net="1" show="1" w="20.00" h="20.00" state="1" pen="128,128,128" brush="255,255,255" thickness="3"/>
        </graphics>
      </node>
      <node id="1802" net="1">
        <attribute name="Fixed" id="1803" net="1">
          <![CDATA[0]]>
          <graphics count="0"/>
        </attribute>
        <attribute name="Name" id="1804" net="1">
          <![CDATA[PIP3]]>
          <graphics count="1">
            <graphic xoff="3.00" yoff="-17.00" x="483.00" y="1173.00" id="1805" net="1" show="1" grparent="1813" state="1" pen="0,0,0" brush="255,255,255" thickness="1"/>
          </graphics>
        </attribute>
        <attribute name="ID" id="1806" net="1">
          <![CDATA[60]]>
          <graphics count="1">
            <graphic xoff="20.00" x="500.00" y="1190.00" id="1807" net="1" show="0" grparent="1813" state="1" pen="0,0,0" brush="255,255,255" thickness="1"/>
          </graphics>
        </attribute>
        <attribute name="Marking" id="1808" net="1">
          <![CDATA[n_PIP3]]>
          <graphics count="1">
            <graphic x="480.00" y="1190.00" id="1809" net="1" show="1" grparent="1813" state="1" pen="0,0,0" brush="255,255,255" thickness="1"/>
          </graphics>
        </attribute>
        <attribute name="Logic" id="1810" net="1">
          <![CDATA[0]]>
          <graphics count="0"/>
        </attribute>
        <attribute name="Comment" id="1811" net="1">
          <![CDATA[]]>
          <graphics count="1">
            <graphic yoff="40.00" x="480.00" y="1230.00" id="1812" net="1" show="1" grparent="1813" state="1" pen="0,0,0" brush="255,255,255" thickness="1"/>
          </graphics>
        </attribute>
        <graphics count="1">
          <graphic x="480.00" y="1190.00" id="1813" net="1" show="1" w="20.00" h="20.00" state="1" pen="128,128,128" brush="255,255,255" thickness="3"/>
        </graphics>
      </node>
      <node id="1821" net="1">
        <attribute name="Fixed" id="1822" net="1">
          <![CDATA[0]]>
          <graphics count="0"/>
        </attribute>
        <attribute name="Name" id="1823" net="1">
          <![CDATA[AKT_p]]>
          <graphics count="1">
            <graphic xoff="22.00" yoff="14.00" x="622.00" y="1209.00" id="1824" net="1" show="1" grparent="1832" state="1" pen="0,0,0" brush="255,255,255" thickness="1"/>
          </graphics>
        </attribute>
        <attribute name="ID" id="1825" net="1">
          <![CDATA[61]]>
          <graphics count="1">
            <graphic xoff="20.00" x="620.00" y="1195.00" id="1826" net="1" show="0" grparent="1832" state="1" pen="0,0,0" brush="255,255,255" thickness="1"/>
          </graphics>
        </attribute>
        <attribute name="Marking" id="1827" net="1">
          <![CDATA[n_AKT_p]]>
          <graphics count="1">
            <graphic x="600.00" y="1195.00" id="1828" net="1" show="1" grparent="1832" state="1" pen="0,0,0" brush="255,255,255" thickness="1"/>
          </graphics>
        </attribute>
        <attribute name="Logic" id="1829" net="1">
          <![CDATA[0]]>
          <graphics count="0"/>
        </attribute>
        <attribute name="Comment" id="1830" net="1">
          <![CDATA[]]>
          <graphics count="1">
            <graphic yoff="40.00" x="600.00" y="1235.00" id="1831" net="1" show="1" grparent="1832" state="1" pen="0,0,0" brush="255,255,255" thickness="1"/>
          </graphics>
        </attribute>
        <graphics count="1">
          <graphic x="600.00" y="1195.00" id="1832" net="1" show="1" w="20.00" h="20.00" state="1" pen="128,128,128" brush="255,255,255" thickness="3"/>
        </graphics>
      </node>
    </nodeclass>
    <nodeclass count="24" name="Transition">
      <node id="14193" net="1">
        <attribute name="Name" id="14194" net="1">
          <![CDATA[t101]]>
          <graphics count="1">
            <graphic yoff="21.00" x="980.00" y="211.00" id="14195" net="1" show="1" grparent="14203" state="1" pen="0,0,0" brush="255,255,255" thickness="1"/>
          </graphics>
        </attribute>
        <attribute name="ID" id="14196" net="1">
          <![CDATA[0]]>
          <graphics count="1">
            <graphic xoff="25.00" yoff="20.00" x="1005.00" y="210.00" id="14197" net="1" show="0" grparent="14203" state="1" pen="0,0,0" brush="255,255,255" thickness="1"/>
          </graphics>
        </attribute>
        <attribute name="Logic" id="14198" net="1">
          <![CDATA[0]]>
          <graphics count="0"/>
        </attribute>
        <attribute name="Comment" id="14199" net="1">
          <![CDATA[]]>
          <graphics count="1">
            <graphic xoff="40.00" x="1020.00" y="190.00" id="14200" net="1" show="1" grparent="14203" state="1" pen="0,0,0" brush="255,255,255" thickness="1"/>
          </graphics>
        </attribute>
        <attribute name="FunctionList" type="ColList" id="14201" net="1">
          <colList row_count="1" col_count="2" active_row="0" active_col="0">
            <colList_head>
              <colList_colLabel>
                <![CDATA[Function set]]>
              </colList_colLabel>
              <colList_colLabel>
                <![CDATA[Function]]>
              </colList_colLabel>
            </colList_head>
            <colList_body>
              <colList_row nr="0">
                <colList_col nr="0">
                  <![CDATA[Main]]>
                </colList_col>
                <colList_col nr="1">
                  <![CDATA[ma1*IR]]>
                </colList_col>
              </colList_row>
            </colList_body>
          </colList>
          <graphics count="1">
            <graphic xoff="45.00" yoff="-25.00" x="1025.00" y="165.00" id="14202" net="1" show="0" grparent="14203" state="1" pen="0,0,0" brush="255,255,255" thickness="1"/>
          </graphics>
        </attribute>
        <graphics count="1">
          <graphic x="980.00" y="190.00" id="14203" net="1" show="1" w="20.00" h="20.00" state="1" pen="0,0,0" brush="85,162,255" thickness="1"/>
        </graphics>
      </node>
      <node id="14319" net="1">
        <attribute name="Name" id="14320" net="1">
          <![CDATA[t102]]>
          <graphics count="1">
            <graphic yoff="21.00" x="980.00" y="141.00" id="14321" net="1" show="1" grparent="14329" state="1" pen="0,0,0" brush="255,255,255" thickness="1"/>
          </graphics>
        </attribute>
        <attribute name="ID" id="14322" net="1">
          <![CDATA[1]]>
          <graphics count="1">
            <graphic xoff="25.00" yoff="20.00" x="1005.00" y="140.00" id="14323" net="1" show="0" grparent="14329" state="1" pen="0,0,0" brush="255,255,255" thickness="1"/>
          </graphics>
        </attribute>
        <attribute name="Logic" id="14324" net="1">
          <![CDATA[0]]>
          <graphics count="0"/>
        </attribute>
        <attribute name="Comment" id="14325" net="1">
          <![CDATA[]]>
          <graphics count="1">
            <graphic xoff="40.00" x="1020.00" y="120.00" id="14326" net="1" show="1" grparent="14329" state="1" pen="0,0,0" brush="255,255,255" thickness="1"/>
          </graphics>
        </attribute>
        <attribute name="FunctionList" type="ColList" id="14327" net="1">
          <colList row_count="1" col_count="2" active_row="0" active_col="0">
            <colList_head>
              <colList_colLabel>
                <![CDATA[Function set]]>
              </colList_colLabel>
              <colList_colLabel>
                <![CDATA[Function]]>
              </colList_colLabel>
            </colList_head>
            <colList_body>
              <colList_row nr="0">
                <colList_col nr="0">
                  <![CDATA[Main]]>
                </colList_col>
                <colList_col nr="1">
                  <![CDATA[(mc1*DSB/(DSB+mm1))*((pq2+pq3*P53_pn*P53_pn)/(pq4+pq2+pq3*P53_pn*P53_pn))]]>
                </colList_col>
              </colList_row>
            </colList_body>
          </colList>
          <graphics count="1">
            <graphic xoff="45.00" yoff="20.00" x="1025.00" y="140.00" id="14328" net="1" show="0" grparent="14329" state="1" pen="0,0,0" brush="255,255,255" thickness="1"/>
          </graphics>
        </attribute>
        <graphics count="1">
          <graphic x="980.00" y="120.00" id="14329" net="1" show="1" w="20.00" h="20.00" state="1" pen="0,0,0" brush="85,162,255" thickness="1"/>
        </graphics>
      </node>
      <node id="14354" net="1">
        <attribute name="Name" id="14355" net="1">
          <![CDATA[t105]]>
          <graphics count="1">
            <graphic xoff="25.00" yoff="6.00" x="800.00" y="241.00" id="14356" net="1" show="1" grparent="14364" state="1" pen="0,0,0" brush="255,255,255" thickness="1"/>
          </graphics>
        </attribute>
        <attribute name="ID" id="14357" net="1">
          <![CDATA[2]]>
          <graphics count="1">
            <graphic xoff="25.00" yoff="20.00" x="800.00" y="255.00" id="14358" net="1" show="0" grparent="14364" state="1" pen="0,0,0" brush="255,255,255" thickness="1"/>
          </graphics>
        </attribute>
        <attribute name="Logic" id="14359" net="1">
          <![CDATA[0]]>
          <graphics count="0"/>
        </attribute>
        <attribute name="Comment" id="14360" net="1">
          <![CDATA[]]>
          <graphics count="1">
            <graphic xoff="40.00" x="815.00" y="235.00" id="14361" net="1" show="1" grparent="14364" state="1" pen="0,0,0" brush="255,255,255" thickness="1"/>
          </graphics>
        </attribute>
        <attribute name="FunctionList" type="ColList" id="14362" net="1">
          <colList row_count="1" col_count="2" active_row="0" active_col="0">
            <colList_head>
              <colList_colLabel>
                <![CDATA[Function set]]>
              </colList_colLabel>
              <colList_colLabel>
                <![CDATA[Function]]>
              </colList_colLabel>
            </colList_head>
            <colList_body>
              <colList_row nr="0">
                <colList_col nr="0">
                  <![CDATA[Main]]>
                </colList_col>
                <colList_col nr="1">
                  <![CDATA[mq1+pq3*P53_pn*P53_pn+mq2*CREB_pn]]>
                </colList_col>
              </colList_row>
            </colList_body>
          </colList>
          <graphics count="1">
            <graphic xoff="45.00" yoff="-25.00" x="820.00" y="210.00" id="14363" net="1" show="0" grparent="14364" state="1" pen="0,0,0" brush="255,255,255" thickness="1"/>
          </graphics>
        </attribute>
        <graphics count="1">
          <graphic x="775.00" y="235.00" id="14364" net="1" show="1" w="20.00" h="20.00" state="1" pen="0,0,0" brush="85,162,255" thickness="1"/>
        </graphics>
      </node>
      <node id="14365" net="1">
        <attribute name="Name" id="14366" net="1">
          <![CDATA[t106]]>
          <graphics count="1">
            <graphic xoff="30.00" x="805.00" y="320.00" id="14367" net="1" show="1" grparent="14375" state="1" pen="0,0,0" brush="255,255,255" thickness="1"/>
          </graphics>
        </attribute>
        <attribute name="ID" id="14368" net="1">
          <![CDATA[3]]>
          <graphics count="1">
            <graphic xoff="25.00" yoff="20.00" x="800.00" y="340.00" id="14369" net="1" show="0" grparent="14375" state="1" pen="0,0,0" brush="255,255,255" thickness="1"/>
          </graphics>
        </attribute>
        <attribute name="Logic" id="14370" net="1">
          <![CDATA[0]]>
          <graphics count="0"/>
        </attribute>
        <attribute name="Comment" id="14371" net="1">
          <![CDATA[]]>
          <graphics count="1">
            <graphic xoff="40.00" x="815.00" y="320.00" id="14372" net="1" show="1" grparent="14375" state="1" pen="0,0,0" brush="255,255,255" thickness="1"/>
          </graphics>
        </attribute>
        <attribute name="FunctionList" type="ColList" id="14373" net="1">
          <colList row_count="1" col_count="2" active_row="0" active_col="0">
            <colList_head>
              <colList_colLabel>
                <![CDATA[Function set]]>
              </colList_colLabel>
              <colList_colLabel>
                <![CDATA[Function]]>
              </colList_colLabel>
            </colList_head>
            <colList_body>
              <colList_row nr="0">
                <colList_col nr="0">
                  <![CDATA[Main]]>
                </colList_col>
                <colList_col nr="1">
                  <![CDATA[mq3]]>
                </colList_col>
              </colList_row>
            </colList_body>
          </colList>
          <graphics count="1">
            <graphic xoff="45.00" yoff="-25.00" x="820.00" y="295.00" id="14374" net="1" show="0" grparent="14375" state="1" pen="0,0,0" brush="255,255,255" thickness="1"/>
          </graphics>
        </attribute>
        <graphics count="1">
          <graphic x="775.00" y="320.00" id="14375" net="1" show="1" w="20.00" h="20.00" state="1" pen="0,0,0" brush="85,162,255" thickness="1"/>
        </graphics>
      </node>
      <node id="14412" net="1">
        <attribute name="Name" id="14413" net="1">
          <![CDATA[t108]]>
          <graphics count="1">
            <graphic xoff="1.00" yoff="20.00" x="776.00" y="480.00" id="14414" net="1" show="1" grparent="14422" state="1" pen="0,0,0" brush="255,255,255" thickness="1"/>
          </graphics>
        </attribute>
        <attribute name="ID" id="14415" net="1">
          <![CDATA[4]]>
          <graphics count="1">
            <graphic xoff="25.00" yoff="20.00" x="800.00" y="480.00" id="14416" net="1" show="0" grparent="14422" state="1" pen="0,0,0" brush="255,255,255" thickness="1"/>
          </graphics>
        </attribute>
        <attribute name="Logic" id="14417" net="1">
          <![CDATA[0]]>
          <graphics count="0"/>
        </attribute>
        <attribute name="Comment" id="14418" net="1">
          <![CDATA[]]>
          <graphics count="1">
            <graphic xoff="40.00" x="815.00" y="460.00" id="14419" net="1" show="1" grparent="14422" state="1" pen="0,0,0" brush="255,255,255" thickness="1"/>
          </graphics>
        </attribute>
        <attribute name="FunctionList" type="ColList" id="14420" net="1">
          <colList row_count="1" col_count="2" active_row="0" active_col="0">
            <colList_head>
              <colList_colLabel>
                <![CDATA[Function set]]>
              </colList_colLabel>
              <colList_colLabel>
                <![CDATA[Function]]>
              </colList_colLabel>
            </colList_head>
            <colList_body>
              <colList_row nr="0">
                <colList_col nr="0">
                  <![CDATA[Main]]>
                </colList_col>
                <colList_col nr="1">
                  <![CDATA[mq3]]>
                </colList_col>
              </colList_row>
            </colList_body>
          </colList>
          <graphics count="1">
            <graphic xoff="45.00" yoff="-25.00" x="820.00" y="435.00" id="14421" net="1" show="0" grparent="14422" state="1" pen="0,0,0" brush="255,255,255" thickness="1"/>
          </graphics>
        </attribute>
        <graphics count="1">
          <graphic x="775.00" y="460.00" id="14422" net="1" show="1" w="20.00" h="20.00" state="1" pen="0,0,0" brush="85,162,255" thickness="1"/>
        </graphics>
      </node>
      <node id="14423" net="1">
        <attribute name="Name" id="14424" net="1">
          <![CDATA[t107]]>
          <graphics count="1">
            <graphic xoff="24.00" yoff="2.00" x="799.00" y="372.00" id="14425" net="1" show="1" grparent="14433" state="1" pen="0,0,0" brush="255,255,255" thickness="1"/>
          </graphics>
        </attribute>
        <attribute name="ID" id="14426" net="1">
          <![CDATA[5]]>
          <graphics count="1">
            <graphic xoff="25.00" yoff="20.00" x="800.00" y="390.00" id="14427" net="1" show="0" grparent="14433" state="1" pen="0,0,0" brush="255,255,255" thickness="1"/>
          </graphics>
        </attribute>
        <attribute name="Logic" id="14428" net="1">
          <![CDATA[0]]>
          <graphics count="0"/>
        </attribute>
        <attribute name="Comment" id="14429" net="1">
          <![CDATA[]]>
          <graphics count="1">
            <graphic xoff="40.00" x="815.00" y="370.00" id="14430" net="1" show="1" grparent="14433" state="1" pen="0,0,0" brush="255,255,255" thickness="1"/>
          </graphics>
        </attribute>
        <attribute name="FunctionList" type="ColList" id="14431" net="1">
          <colList row_count="1" col_count="2" active_row="0" active_col="0">
            <colList_head>
              <colList_colLabel>
                <![CDATA[Function set]]>
              </colList_colLabel>
              <colList_colLabel>
                <![CDATA[Function]]>
              </colList_colLabel>
            </colList_head>
            <colList_body>
              <colList_row nr="0">
                <colList_col nr="0">
                  <![CDATA[Main]]>
                </colList_col>
                <colList_col nr="1">
                  <![CDATA[mq1]]>
                </colList_col>
              </colList_row>
            </colList_body>
          </colList>
          <graphics count="1">
            <graphic xoff="45.00" yoff="-25.00" x="820.00" y="345.00" id="14432" net="1" show="0" grparent="14433" state="1" pen="0,0,0" brush="255,255,255" thickness="1"/>
          </graphics>
        </attribute>
        <graphics count="1">
          <graphic x="775.00" y="370.00" id="14433" net="1" show="1" w="20.00" h="20.00" state="1" pen="0,0,0" brush="85,162,255" thickness="1"/>
        </graphics>
      </node>
      <node id="14458" net="1">
        <attribute name="Name" id="14459" net="1">
          <![CDATA[t109]]>
          <graphics count="1">
            <graphic xoff="-6.00" yoff="-28.00" x="779.00" y="537.00" id="14460" net="1" show="1" grparent="14468" state="1" pen="0,0,0" brush="255,255,255" thickness="1"/>
          </graphics>
        </attribute>
        <attribute name="ID" id="14461" net="1">
          <![CDATA[6]]>
          <graphics count="1">
            <graphic xoff="25.00" yoff="20.00" x="810.00" y="585.00" id="14462" net="1" show="0" grparent="14468" state="1" pen="0,0,0" brush="255,255,255" thickness="1"/>
          </graphics>
        </attribute>
        <attribute name="Logic" id="14463" net="1">
          <![CDATA[0]]>
          <graphics count="0"/>
        </attribute>
        <attribute name="Comment" id="14464" net="1">
          <![CDATA[]]>
          <graphics count="1">
            <graphic xoff="40.00" x="825.00" y="565.00" id="14465" net="1" show="1" grparent="14468" state="1" pen="0,0,0" brush="255,255,255" thickness="1"/>
          </graphics>
        </attribute>
        <attribute name="FunctionList" type="ColList" id="14466" net="1">
          <colList row_count="1" col_count="2" active_row="0" active_col="0">
            <colList_head>
              <colList_colLabel>
                <![CDATA[Function set]]>
              </colList_colLabel>
              <colList_colLabel>
                <![CDATA[Function]]>
              </colList_colLabel>
            </colList_head>
            <colList_body>
              <colList_row nr="0">
                <colList_col nr="0">
                  <![CDATA[Main]]>
                </colList_col>
                <colList_col nr="1">
                  <![CDATA[pq2+pq3*P53_pn*P53_pn+mq2*CREB_pn+nq1*NFKB_n*nm1/(nm1+WIP1_n)]]>
                </colList_col>
              </colList_row>
            </colList_body>
          </colList>
          <graphics count="1">
            <graphic xoff="45.00" yoff="-25.00" x="830.00" y="540.00" id="14467" net="1" show="0" grparent="14468" state="1" pen="0,0,0" brush="255,255,255" thickness="1"/>
          </graphics>
        </attribute>
        <graphics count="1">
          <graphic x="785.00" y="565.00" id="14468" net="1" show="1" w="20.00" h="20.00" state="1" pen="0,0,0" brush="85,162,255" thickness="1"/>
        </graphics>
      </node>
      <node id="14469" net="1">
        <attribute name="Name" id="14470" net="1">
          <![CDATA[t110]]>
          <graphics count="1">
            <graphic xoff="2.00" yoff="21.00" x="787.00" y="681.00" id="14471" net="1" show="1" grparent="14479" state="1" pen="0,0,0" brush="255,255,255" thickness="1"/>
          </graphics>
        </attribute>
        <attribute name="ID" id="14472" net="1">
          <![CDATA[7]]>
          <graphics count="1">
            <graphic xoff="25.00" yoff="20.00" x="810.00" y="680.00" id="14473" net="1" show="0" grparent="14479" state="1" pen="0,0,0" brush="255,255,255" thickness="1"/>
          </graphics>
        </attribute>
        <attribute name="Logic" id="14474" net="1">
          <![CDATA[0]]>
          <graphics count="0"/>
        </attribute>
        <attribute name="Comment" id="14475" net="1">
          <![CDATA[]]>
          <graphics count="1">
            <graphic xoff="40.00" x="825.00" y="660.00" id="14476" net="1" show="1" grparent="14479" state="1" pen="0,0,0" brush="255,255,255" thickness="1"/>
          </graphics>
        </attribute>
        <attribute name="FunctionList" type="ColList" id="14477" net="1">
          <colList row_count="1" col_count="2" active_row="0" active_col="0">
            <colList_head>
              <colList_colLabel>
                <![CDATA[Function set]]>
              </colList_colLabel>
              <colList_colLabel>
                <![CDATA[Function]]>
              </colList_colLabel>
            </colList_head>
            <colList_body>
              <colList_row nr="0">
                <colList_col nr="0">
                  <![CDATA[Main]]>
                </colList_col>
                <colList_col nr="1">
                  <![CDATA[wq1]]>
                </colList_col>
              </colList_row>
            </colList_body>
          </colList>
          <graphics count="1">
            <graphic xoff="45.00" yoff="-25.00" x="830.00" y="635.00" id="14478" net="1" show="0" grparent="14479" state="1" pen="0,0,0" brush="255,255,255" thickness="1"/>
          </graphics>
        </attribute>
        <graphics count="1">
          <graphic x="785.00" y="660.00" id="14479" net="1" show="1" w="20.00" h="20.00" state="1" pen="0,0,0" brush="85,162,255" thickness="1"/>
        </graphics>
      </node>
      <node id="14540" net="1">
        <attribute name="Name" id="14541" net="1">
          <![CDATA[t111]]>
          <graphics count="1">
            <graphic xoff="25.00" yoff="3.00" x="185.00" y="758.00" id="14542" net="1" show="1" grparent="14550" state="1" pen="0,0,0" brush="255,255,255" thickness="1"/>
          </graphics>
        </attribute>
        <attribute name="ID" id="14543" net="1">
          <![CDATA[8]]>
          <graphics count="1">
            <graphic xoff="25.00" yoff="20.00" x="185.00" y="775.00" id="14544" net="1" show="0" grparent="14550" state="1" pen="0,0,0" brush="255,255,255" thickness="1"/>
          </graphics>
        </attribute>
        <attribute name="Logic" id="14545" net="1">
          <![CDATA[0]]>
          <graphics count="0"/>
        </attribute>
        <attribute name="Comment" id="14546" net="1">
          <![CDATA[]]>
          <graphics count="1">
            <graphic xoff="40.00" x="200.00" y="755.00" id="14547" net="1" show="1" grparent="14550" state="1" pen="0,0,0" brush="255,255,255" thickness="1"/>
          </graphics>
        </attribute>
        <attribute name="FunctionList" type="ColList" id="14548" net="1">
          <colList row_count="1" col_count="2" active_row="0" active_col="0">
            <colList_head>
              <colList_colLabel>
                <![CDATA[Function set]]>
              </colList_colLabel>
              <colList_colLabel>
                <![CDATA[Function]]>
              </colList_colLabel>
            </colList_head>
            <colList_body>
              <colList_row nr="0">
                <colList_col nr="0">
                  <![CDATA[Main]]>
                </colList_col>
                <colList_col nr="1">
                  <![CDATA[pq1+nq1*NFKB_n*nm1/(nm1+WIP1_n)]]>
                </colList_col>
              </colList_row>
            </colList_body>
          </colList>
          <graphics count="1">
            <graphic xoff="45.00" yoff="-25.00" x="205.00" y="730.00" id="14549" net="1" show="0" grparent="14550" state="1" pen="0,0,0" brush="255,255,255" thickness="1"/>
          </graphics>
        </attribute>
        <graphics count="1">
          <graphic x="160.00" y="755.00" id="14550" net="1" show="1" w="20.00" h="20.00" state="1" pen="0,0,0" brush="85,162,255" thickness="1"/>
        </graphics>
      </node>
      <node id="14551" net="1">
        <attribute name="Name" id="14552" net="1">
          <![CDATA[t112]]>
          <graphics count="1">
            <graphic yoff="20.00" x="160.00" y="870.00" id="14553" net="1" show="1" grparent="14561" state="1" pen="0,0,0" brush="255,255,255" thickness="1"/>
          </graphics>
        </attribute>
        <attribute name="ID" id="14554" net="1">
          <![CDATA[9]]>
          <graphics count="1">
            <graphic xoff="25.00" yoff="20.00" x="185.00" y="870.00" id="14555" net="1" show="0" grparent="14561" state="1" pen="0,0,0" brush="255,255,255" thickness="1"/>
          </graphics>
        </attribute>
        <attribute name="Logic" id="14556" net="1">
          <![CDATA[0]]>
          <graphics count="0"/>
        </attribute>
        <attribute name="Comment" id="14557" net="1">
          <![CDATA[]]>
          <graphics count="1">
            <graphic xoff="40.00" x="200.00" y="850.00" id="14558" net="1" show="1" grparent="14561" state="1" pen="0,0,0" brush="255,255,255" thickness="1"/>
          </graphics>
        </attribute>
        <attribute name="FunctionList" type="ColList" id="14559" net="1">
          <colList row_count="1" col_count="2" active_row="0" active_col="0">
            <colList_head>
              <colList_colLabel>
                <![CDATA[Function set]]>
              </colList_colLabel>
              <colList_colLabel>
                <![CDATA[Function]]>
              </colList_colLabel>
            </colList_head>
            <colList_body>
              <colList_row nr="0">
                <colList_col nr="0">
                  <![CDATA[Main]]>
                </colList_col>
                <colList_col nr="1">
                  <![CDATA[pq5]]>
                </colList_col>
              </colList_row>
            </colList_body>
          </colList>
          <graphics count="1">
            <graphic xoff="45.00" yoff="-25.00" x="205.00" y="825.00" id="14560" net="1" show="0" grparent="14561" state="1" pen="0,0,0" brush="255,255,255" thickness="1"/>
          </graphics>
        </attribute>
        <graphics count="1">
          <graphic x="160.00" y="850.00" id="14561" net="1" show="1" w="20.00" h="20.00" state="1" pen="0,0,0" brush="85,162,255" thickness="1"/>
        </graphics>
      </node>
      <node id="14598" net="1">
        <attribute name="Name" id="14599" net="1">
          <![CDATA[t113]]>
          <graphics count="1">
            <graphic xoff="25.00" yoff="3.00" x="180.00" y="338.00" id="14600" net="1" show="1" grparent="14608" state="1" pen="0,0,0" brush="255,255,255" thickness="1"/>
          </graphics>
        </attribute>
        <attribute name="ID" id="14601" net="1">
          <![CDATA[10]]>
          <graphics count="1">
            <graphic xoff="25.00" yoff="20.00" x="180.00" y="355.00" id="14602" net="1" show="0" grparent="14608" state="1" pen="0,0,0" brush="255,255,255" thickness="1"/>
          </graphics>
        </attribute>
        <attribute name="Logic" id="14603" net="1">
          <![CDATA[0]]>
          <graphics count="0"/>
        </attribute>
        <attribute name="Comment" id="14604" net="1">
          <![CDATA[]]>
          <graphics count="1">
            <graphic xoff="40.00" x="195.00" y="335.00" id="14605" net="1" show="1" grparent="14608" state="1" pen="0,0,0" brush="255,255,255" thickness="1"/>
          </graphics>
        </attribute>
        <attribute name="FunctionList" type="ColList" id="14606" net="1">
          <colList row_count="1" col_count="2" active_row="0" active_col="0">
            <colList_head>
              <colList_colLabel>
                <![CDATA[Function set]]>
              </colList_colLabel>
              <colList_colLabel>
                <![CDATA[Function]]>
              </colList_colLabel>
            </colList_head>
            <colList_body>
              <colList_row nr="0">
                <colList_col nr="0">
                  <![CDATA[Main]]>
                </colList_col>
                <colList_col nr="1">
                  <![CDATA[nq1*NFKB_n*nm1/(nm1+WIP1_n)]]>
                </colList_col>
              </colList_row>
            </colList_body>
          </colList>
          <graphics count="1">
            <graphic xoff="45.00" yoff="-25.00" x="200.00" y="310.00" id="14607" net="1" show="0" grparent="14608" state="1" pen="0,0,0" brush="255,255,255" thickness="1"/>
          </graphics>
        </attribute>
        <graphics count="1">
          <graphic x="155.00" y="335.00" id="14608" net="1" show="1" w="20.00" h="20.00" state="1" pen="0,0,0" brush="85,162,255" thickness="1"/>
        </graphics>
      </node>
      <node id="14609" net="1">
        <attribute name="Name" id="14610" net="1">
          <![CDATA[t114]]>
          <graphics count="1">
            <graphic yoff="19.00" x="155.00" y="449.00" id="14611" net="1" show="1" grparent="14619" state="1" pen="0,0,0" brush="255,255,255" thickness="1"/>
          </graphics>
        </attribute>
        <attribute name="ID" id="14612" net="1">
          <![CDATA[11]]>
          <graphics count="1">
            <graphic xoff="25.00" yoff="20.00" x="180.00" y="450.00" id="14613" net="1" show="0" grparent="14619" state="1" pen="0,0,0" brush="255,255,255" thickness="1"/>
          </graphics>
        </attribute>
        <attribute name="Logic" id="14614" net="1">
          <![CDATA[0]]>
          <graphics count="0"/>
        </attribute>
        <attribute name="Comment" id="14615" net="1">
          <![CDATA[]]>
          <graphics count="1">
            <graphic xoff="40.00" x="195.00" y="430.00" id="14616" net="1" show="1" grparent="14619" state="1" pen="0,0,0" brush="255,255,255" thickness="1"/>
          </graphics>
        </attribute>
        <attribute name="FunctionList" type="ColList" id="14617" net="1">
          <colList row_count="1" col_count="2" active_row="0" active_col="0">
            <colList_head>
              <colList_colLabel>
                <![CDATA[Function set]]>
              </colList_colLabel>
              <colList_colLabel>
                <![CDATA[Function]]>
              </colList_colLabel>
            </colList_head>
            <colList_body>
              <colList_row nr="0">
                <colList_col nr="0">
                  <![CDATA[Main]]>
                </colList_col>
                <colList_col nr="1">
                  <![CDATA[nq2*NFKB_n]]>
                </colList_col>
              </colList_row>
            </colList_body>
          </colList>
          <graphics count="1">
            <graphic xoff="45.00" yoff="-25.00" x="200.00" y="405.00" id="14618" net="1" show="0" grparent="14619" state="1" pen="0,0,0" brush="255,255,255" thickness="1"/>
          </graphics>
        </attribute>
        <graphics count="1">
          <graphic x="155.00" y="430.00" id="14619" net="1" show="1" w="20.00" h="20.00" state="1" pen="0,0,0" brush="85,162,255" thickness="1"/>
        </graphics>
      </node>
      <node id="14668" net="1">
        <attribute name="Name" id="14669" net="1">
          <![CDATA[t115]]>
          <graphics count="1">
            <graphic xoff="-30.00" yoff="3.00" x="125.00" y="473.00" id="14670" net="1" show="1" grparent="14678" state="1" pen="0,0,0" brush="255,255,255" thickness="1"/>
          </graphics>
        </attribute>
        <attribute name="ID" id="14671" net="1">
          <![CDATA[12]]>
          <graphics count="1">
            <graphic xoff="25.00" yoff="20.00" x="180.00" y="490.00" id="14672" net="1" show="0" grparent="14678" state="1" pen="0,0,0" brush="255,255,255" thickness="1"/>
          </graphics>
        </attribute>
        <attribute name="Logic" id="14673" net="1">
          <![CDATA[0]]>
          <graphics count="0"/>
        </attribute>
        <attribute name="Comment" id="14674" net="1">
          <![CDATA[]]>
          <graphics count="1">
            <graphic xoff="40.00" x="195.00" y="470.00" id="14675" net="1" show="1" grparent="14678" state="1" pen="0,0,0" brush="255,255,255" thickness="1"/>
          </graphics>
        </attribute>
        <attribute name="FunctionList" type="ColList" id="14676" net="1">
          <colList row_count="1" col_count="2" active_row="0" active_col="0">
            <colList_head>
              <colList_colLabel>
                <![CDATA[Function set]]>
              </colList_colLabel>
              <colList_colLabel>
                <![CDATA[Function]]>
              </colList_colLabel>
            </colList_head>
            <colList_body>
              <colList_row nr="0">
                <colList_col nr="0">
                  <![CDATA[Main]]>
                </colList_col>
                <colList_col nr="1">
                  <![CDATA[nq1*NFKB_n*nm1/(nm1+WIP1_n)]]>
                </colList_col>
              </colList_row>
            </colList_body>
          </colList>
          <graphics count="1">
            <graphic xoff="45.00" yoff="-25.00" x="200.00" y="445.00" id="14677" net="1" show="0" grparent="14678" state="1" pen="0,0,0" brush="255,255,255" thickness="1"/>
          </graphics>
        </attribute>
        <graphics count="1">
          <graphic x="155.00" y="470.00" id="14678" net="1" show="1" w="20.00" h="20.00" state="1" pen="0,0,0" brush="85,162,255" thickness="1"/>
        </graphics>
      </node>
      <node id="14679" net="1">
        <attribute name="Name" id="14680" net="1">
          <![CDATA[t116]]>
          <graphics count="1">
            <graphic xoff="25.00" yoff="2.00" x="180.00" y="552.00" id="14681" net="1" show="1" grparent="14689" state="1" pen="0,0,0" brush="255,255,255" thickness="1"/>
          </graphics>
        </attribute>
        <attribute name="ID" id="14682" net="1">
          <![CDATA[13]]>
          <graphics count="1">
            <graphic xoff="25.00" yoff="20.00" x="180.00" y="570.00" id="14683" net="1" show="0" grparent="14689" state="1" pen="0,0,0" brush="255,255,255" thickness="1"/>
          </graphics>
        </attribute>
        <attribute name="Logic" id="14684" net="1">
          <![CDATA[0]]>
          <graphics count="0"/>
        </attribute>
        <attribute name="Comment" id="14685" net="1">
          <![CDATA[]]>
          <graphics count="1">
            <graphic xoff="40.00" x="195.00" y="550.00" id="14686" net="1" show="1" grparent="14689" state="1" pen="0,0,0" brush="255,255,255" thickness="1"/>
          </graphics>
        </attribute>
        <attribute name="FunctionList" type="ColList" id="14687" net="1">
          <colList row_count="1" col_count="2" active_row="0" active_col="0">
            <colList_head>
              <colList_colLabel>
                <![CDATA[Function set]]>
              </colList_colLabel>
              <colList_colLabel>
                <![CDATA[Function]]>
              </colList_colLabel>
            </colList_head>
            <colList_body>
              <colList_row nr="0">
                <colList_col nr="0">
                  <![CDATA[Main]]>
                </colList_col>
                <colList_col nr="1">
                  <![CDATA[nq2*NFKB_n]]>
                </colList_col>
              </colList_row>
            </colList_body>
          </colList>
          <graphics count="1">
            <graphic xoff="55.00" yoff="5.00" x="210.00" y="555.00" id="14688" net="1" show="0" grparent="14689" state="1" pen="0,0,0" brush="255,255,255" thickness="1"/>
          </graphics>
        </attribute>
        <graphics count="1">
          <graphic x="155.00" y="550.00" id="14689" net="1" show="1" w="20.00" h="20.00" state="1" pen="0,0,0" brush="85,162,255" thickness="1"/>
        </graphics>
      </node>
      <node id="14738" net="1">
        <attribute name="Name" id="14739" net="1">
          <![CDATA[t117]]>
          <graphics count="1">
            <graphic xoff="26.00" yoff="-1.00" x="821.00" y="904.00" id="14740" net="1" show="1" grparent="14748" state="1" pen="0,0,0" brush="255,255,255" thickness="1"/>
          </graphics>
        </attribute>
        <attribute name="ID" id="14741" net="1">
          <![CDATA[14]]>
          <graphics count="1">
            <graphic xoff="25.00" yoff="20.00" x="820.00" y="925.00" id="14742" net="1" show="0" grparent="14748" state="1" pen="0,0,0" brush="255,255,255" thickness="1"/>
          </graphics>
        </attribute>
        <attribute name="Logic" id="14743" net="1">
          <![CDATA[0]]>
          <graphics count="0"/>
        </attribute>
        <attribute name="Comment" id="14744" net="1">
          <![CDATA[]]>
          <graphics count="1">
            <graphic xoff="40.00" x="835.00" y="905.00" id="14745" net="1" show="1" grparent="14748" state="1" pen="0,0,0" brush="255,255,255" thickness="1"/>
          </graphics>
        </attribute>
        <attribute name="FunctionList" type="ColList" id="14746" net="1">
          <colList row_count="1" col_count="2" active_row="0" active_col="0">
            <colList_head>
              <colList_colLabel>
                <![CDATA[Function set]]>
              </colList_colLabel>
              <colList_colLabel>
                <![CDATA[Function]]>
              </colList_colLabel>
            </colList_head>
            <colList_body>
              <colList_row nr="0">
                <colList_col nr="0">
                  <![CDATA[Main]]>
                </colList_col>
                <colList_col nr="1">
                  <![CDATA[pq2+pq3*P53_pn*P53_pn]]>
                </colList_col>
              </colList_row>
            </colList_body>
          </colList>
          <graphics count="1">
            <graphic xoff="45.00" yoff="-25.00" x="840.00" y="880.00" id="14747" net="1" show="0" grparent="14748" state="1" pen="0,0,0" brush="255,255,255" thickness="1"/>
          </graphics>
        </attribute>
        <graphics count="1">
          <graphic x="795.00" y="905.00" id="14748" net="1" show="1" w="20.00" h="20.00" state="1" pen="0,0,0" brush="85,162,255" thickness="1"/>
        </graphics>
      </node>
      <node id="14749" net="1">
        <attribute name="Name" id="14750" net="1">
          <![CDATA[t118]]>
          <graphics count="1">
            <graphic yoff="17.00" x="795.00" y="1007.00" id="14751" net="1" show="1" grparent="14759" state="1" pen="0,0,0" brush="255,255,255" thickness="1"/>
          </graphics>
        </attribute>
        <attribute name="ID" id="14752" net="1">
          <![CDATA[15]]>
          <graphics count="1">
            <graphic xoff="25.00" yoff="20.00" x="820.00" y="1010.00" id="14753" net="1" show="0" grparent="14759" state="1" pen="0,0,0" brush="255,255,255" thickness="1"/>
          </graphics>
        </attribute>
        <attribute name="Logic" id="14754" net="1">
          <![CDATA[0]]>
          <graphics count="0"/>
        </attribute>
        <attribute name="Comment" id="14755" net="1">
          <![CDATA[]]>
          <graphics count="1">
            <graphic xoff="40.00" x="835.00" y="990.00" id="14756" net="1" show="1" grparent="14759" state="1" pen="0,0,0" brush="255,255,255" thickness="1"/>
          </graphics>
        </attribute>
        <attribute name="FunctionList" type="ColList" id="14757" net="1">
          <colList row_count="1" col_count="2" active_row="0" active_col="0">
            <colList_head>
              <colList_colLabel>
                <![CDATA[Function set]]>
              </colList_colLabel>
              <colList_colLabel>
                <![CDATA[Function]]>
              </colList_colLabel>
            </colList_head>
            <colList_body>
              <colList_row nr="0">
                <colList_col nr="0">
                  <![CDATA[Main]]>
                </colList_col>
                <colList_col nr="1">
                  <![CDATA[pq4]]>
                </colList_col>
              </colList_row>
            </colList_body>
          </colList>
          <graphics count="1">
            <graphic xoff="45.00" yoff="-25.00" x="840.00" y="965.00" id="14758" net="1" show="0" grparent="14759" state="1" pen="0,0,0" brush="255,255,255" thickness="1"/>
          </graphics>
        </attribute>
        <graphics count="1">
          <graphic x="795.00" y="990.00" id="14759" net="1" show="1" w="20.00" h="20.00" state="1" pen="0,0,0" brush="85,162,255" thickness="1"/>
        </graphics>
      </node>
      <node id="14790" net="1">
        <attribute name="Name" id="14791" net="1">
          <![CDATA[t119]]>
          <graphics count="1">
            <graphic xoff="25.00" yoff="-2.00" x="830.00" y="1068.00" id="14792" net="1" show="1" grparent="14800" state="1" pen="0,0,0" brush="255,255,255" thickness="1"/>
          </graphics>
        </attribute>
        <attribute name="ID" id="14793" net="1">
          <![CDATA[16]]>
          <graphics count="1">
            <graphic xoff="-9.00" yoff="20.00" x="796.00" y="1090.00" id="14794" net="1" show="0" grparent="14800" state="1" pen="0,0,0" brush="255,255,255" thickness="1"/>
          </graphics>
        </attribute>
        <attribute name="Logic" id="14795" net="1">
          <![CDATA[0]]>
          <graphics count="0"/>
        </attribute>
        <attribute name="Comment" id="14796" net="1">
          <![CDATA[]]>
          <graphics count="1">
            <graphic xoff="40.00" x="845.00" y="1070.00" id="14797" net="1" show="1" grparent="14800" state="1" pen="0,0,0" brush="255,255,255" thickness="1"/>
          </graphics>
        </attribute>
        <attribute name="FunctionList" type="ColList" id="14798" net="1">
          <colList row_count="1" col_count="2" active_row="0" active_col="0">
            <colList_head>
              <colList_colLabel>
                <![CDATA[Function set]]>
              </colList_colLabel>
              <colList_colLabel>
                <![CDATA[Function]]>
              </colList_colLabel>
            </colList_head>
            <colList_body>
              <colList_row nr="0">
                <colList_col nr="0">
                  <![CDATA[Main]]>
                </colList_col>
                <colList_col nr="1">
                  <![CDATA[pq2+pq3*P53_pn*P53_pn]]>
                </colList_col>
              </colList_row>
            </colList_body>
          </colList>
          <graphics count="1">
            <graphic xoff="45.00" yoff="-25.00" x="850.00" y="1045.00" id="14799" net="1" show="0" grparent="14800" state="1" pen="0,0,0" brush="255,255,255" thickness="1"/>
          </graphics>
        </attribute>
        <graphics count="1">
          <graphic x="805.00" y="1070.00" id="14800" net="1" show="1" w="20.00" h="20.00" state="1" pen="0,0,0" brush="85,162,255" thickness="1"/>
        </graphics>
      </node>
      <node id="14801" net="1">
        <attribute name="Name" id="14802" net="1">
          <![CDATA[t120]]>
          <graphics count="1">
            <graphic xoff="25.00" x="830.00" y="1160.00" id="14803" net="1" show="1" grparent="14811" state="1" pen="0,0,0" brush="255,255,255" thickness="1"/>
          </graphics>
        </attribute>
        <attribute name="ID" id="14804" net="1">
          <![CDATA[17]]>
          <graphics count="1">
            <graphic xoff="25.00" yoff="20.00" x="830.00" y="1180.00" id="14805" net="1" show="0" grparent="14811" state="1" pen="0,0,0" brush="255,255,255" thickness="1"/>
          </graphics>
        </attribute>
        <attribute name="Logic" id="14806" net="1">
          <![CDATA[0]]>
          <graphics count="0"/>
        </attribute>
        <attribute name="Comment" id="14807" net="1">
          <![CDATA[]]>
          <graphics count="1">
            <graphic xoff="40.00" x="845.00" y="1160.00" id="14808" net="1" show="1" grparent="14811" state="1" pen="0,0,0" brush="255,255,255" thickness="1"/>
          </graphics>
        </attribute>
        <attribute name="FunctionList" type="ColList" id="14809" net="1">
          <colList row_count="1" col_count="2" active_row="0" active_col="0">
            <colList_head>
              <colList_colLabel>
                <![CDATA[Function set]]>
              </colList_colLabel>
              <colList_colLabel>
                <![CDATA[Function]]>
              </colList_colLabel>
            </colList_head>
            <colList_body>
              <colList_row nr="0">
                <colList_col nr="0">
                  <![CDATA[Main]]>
                </colList_col>
                <colList_col nr="1">
                  <![CDATA[pq4]]>
                </colList_col>
              </colList_row>
            </colList_body>
          </colList>
          <graphics count="1">
            <graphic xoff="45.00" yoff="-25.00" x="850.00" y="1135.00" id="14810" net="1" show="0" grparent="14811" state="1" pen="0,0,0" brush="255,255,255" thickness="1"/>
          </graphics>
        </attribute>
        <graphics count="1">
          <graphic x="805.00" y="1160.00" id="14811" net="1" show="1" w="20.00" h="20.00" state="1" pen="0,0,0" brush="85,162,255" thickness="1"/>
        </graphics>
      </node>
      <node id="14842" net="1">
        <attribute name="Name" id="14843" net="1">
          <![CDATA[t121]]>
          <graphics count="1">
            <graphic xoff="1.00" yoff="-19.00" x="161.00" y="916.00" id="14844" net="1" show="1" grparent="14852" state="1" pen="0,0,0" brush="255,255,255" thickness="1"/>
          </graphics>
        </attribute>
        <attribute name="ID" id="14845" net="1">
          <![CDATA[18]]>
          <graphics count="1">
            <graphic xoff="25.00" yoff="20.00" x="185.00" y="955.00" id="14846" net="1" show="0" grparent="14852" state="1" pen="0,0,0" brush="255,255,255" thickness="1"/>
          </graphics>
        </attribute>
        <attribute name="Logic" id="14847" net="1">
          <![CDATA[0]]>
          <graphics count="0"/>
        </attribute>
        <attribute name="Comment" id="14848" net="1">
          <![CDATA[]]>
          <graphics count="1">
            <graphic xoff="40.00" x="200.00" y="935.00" id="14849" net="1" show="1" grparent="14852" state="1" pen="0,0,0" brush="255,255,255" thickness="1"/>
          </graphics>
        </attribute>
        <attribute name="FunctionList" type="ColList" id="14850" net="1">
          <colList row_count="1" col_count="2" active_row="0" active_col="0">
            <colList_head>
              <colList_colLabel>
                <![CDATA[Function set]]>
              </colList_colLabel>
              <colList_colLabel>
                <![CDATA[Function]]>
              </colList_colLabel>
            </colList_head>
            <colList_body>
              <colList_row nr="0">
                <colList_col nr="0">
                  <![CDATA[Main]]>
                </colList_col>
                <colList_col nr="1">
                  <![CDATA[pq2+pq3*P53_pn*P53_pn]]>
                </colList_col>
              </colList_row>
            </colList_body>
          </colList>
          <graphics count="1">
            <graphic xoff="45.00" yoff="-25.00" x="205.00" y="910.00" id="14851" net="1" show="0" grparent="14852" state="1" pen="0,0,0" brush="255,255,255" thickness="1"/>
          </graphics>
        </attribute>
        <graphics count="1">
          <graphic x="160.00" y="935.00" id="14852" net="1" show="1" w="20.00" h="20.00" state="1" pen="0,0,0" brush="85,162,255" thickness="1"/>
        </graphics>
      </node>
      <node id="14853" net="1">
        <attribute name="Name" id="14854" net="1">
          <![CDATA[t122]]>
          <graphics count="1">
            <graphic xoff="-1.00" yoff="17.00" x="159.00" y="1042.00" id="14855" net="1" show="1" grparent="14863" state="1" pen="0,0,0" brush="255,255,255" thickness="1"/>
          </graphics>
        </attribute>
        <attribute name="ID" id="14856" net="1">
          <![CDATA[19]]>
          <graphics count="1">
            <graphic xoff="25.00" yoff="20.00" x="185.00" y="1045.00" id="14857" net="1" show="0" grparent="14863" state="1" pen="0,0,0" brush="255,255,255" thickness="1"/>
          </graphics>
        </attribute>
        <attribute name="Logic" id="14858" net="1">
          <![CDATA[0]]>
          <graphics count="0"/>
        </attribute>
        <attribute name="Comment" id="14859" net="1">
          <![CDATA[]]>
          <graphics count="1">
            <graphic xoff="40.00" x="200.00" y="1025.00" id="14860" net="1" show="1" grparent="14863" state="1" pen="0,0,0" brush="255,255,255" thickness="1"/>
          </graphics>
        </attribute>
        <attribute name="FunctionList" type="ColList" id="14861" net="1">
          <colList row_count="1" col_count="2" active_row="0" active_col="0">
            <colList_head>
              <colList_colLabel>
                <![CDATA[Function set]]>
              </colList_colLabel>
              <colList_colLabel>
                <![CDATA[Function]]>
              </colList_colLabel>
            </colList_head>
            <colList_body>
              <colList_row nr="0">
                <colList_col nr="0">
                  <![CDATA[Main]]>
                </colList_col>
                <colList_col nr="1">
                  <![CDATA[pq4]]>
                </colList_col>
              </colList_row>
            </colList_body>
          </colList>
          <graphics count="1">
            <graphic xoff="45.00" yoff="-25.00" x="205.00" y="1000.00" id="14862" net="1" show="0" grparent="14863" state="1" pen="0,0,0" brush="255,255,255" thickness="1"/>
          </graphics>
        </attribute>
        <graphics count="1">
          <graphic x="160.00" y="1025.00" id="14863" net="1" show="1" w="20.00" h="20.00" state="1" pen="0,0,0" brush="85,162,255" thickness="1"/>
        </graphics>
      </node>
      <node id="14894" net="1">
        <attribute name="Name" id="14895" net="1">
          <![CDATA[t123]]>
          <graphics count="1">
            <graphic xoff="25.00" x="185.00" y="1140.00" id="14896" net="1" show="1" grparent="14904" state="1" pen="0,0,0" brush="255,255,255" thickness="1"/>
          </graphics>
        </attribute>
        <attribute name="ID" id="14897" net="1">
          <![CDATA[20]]>
          <graphics count="1">
            <graphic xoff="25.00" yoff="20.00" x="185.00" y="1160.00" id="14898" net="1" show="0" grparent="14904" state="1" pen="0,0,0" brush="255,255,255" thickness="1"/>
          </graphics>
        </attribute>
        <attribute name="Logic" id="14899" net="1">
          <![CDATA[0]]>
          <graphics count="0"/>
        </attribute>
        <attribute name="Comment" id="14900" net="1">
          <![CDATA[]]>
          <graphics count="1">
            <graphic xoff="40.00" x="200.00" y="1140.00" id="14901" net="1" show="1" grparent="14904" state="1" pen="0,0,0" brush="255,255,255" thickness="1"/>
          </graphics>
        </attribute>
        <attribute name="FunctionList" type="ColList" id="14902" net="1">
          <colList row_count="1" col_count="2" active_row="0" active_col="0">
            <colList_head>
              <colList_colLabel>
                <![CDATA[Function set]]>
              </colList_colLabel>
              <colList_colLabel>
                <![CDATA[Function]]>
              </colList_colLabel>
            </colList_head>
            <colList_body>
              <colList_row nr="0">
                <colList_col nr="0">
                  <![CDATA[Main]]>
                </colList_col>
                <colList_col nr="1">
                  <![CDATA[pq2+pq3*P53_pn*P53_pn]]>
                </colList_col>
              </colList_row>
            </colList_body>
          </colList>
          <graphics count="1">
            <graphic xoff="45.00" yoff="35.00" x="205.00" y="1175.00" id="14903" net="1" show="0" grparent="14904" state="1" pen="0,0,0" brush="255,255,255" thickness="1"/>
          </graphics>
        </attribute>
        <graphics count="1">
          <graphic x="160.00" y="1140.00" id="14904" net="1" show="1" w="20.00" h="20.00" state="1" pen="0,0,0" brush="85,162,255" thickness="1"/>
        </graphics>
      </node>
      <node id="14905" net="1">
        <attribute name="Name" id="14906" net="1">
          <![CDATA[t124]]>
          <graphics count="1">
            <graphic xoff="2.00" yoff="18.00" x="162.00" y="1253.00" id="14907" net="1" show="1" grparent="14915" state="1" pen="0,0,0" brush="255,255,255" thickness="1"/>
          </graphics>
        </attribute>
        <attribute name="ID" id="14908" net="1">
          <![CDATA[21]]>
          <graphics count="1">
            <graphic xoff="25.00" yoff="20.00" x="185.00" y="1255.00" id="14909" net="1" show="0" grparent="14915" state="1" pen="0,0,0" brush="255,255,255" thickness="1"/>
          </graphics>
        </attribute>
        <attribute name="Logic" id="14910" net="1">
          <![CDATA[0]]>
          <graphics count="0"/>
        </attribute>
        <attribute name="Comment" id="14911" net="1">
          <![CDATA[]]>
          <graphics count="1">
            <graphic xoff="40.00" x="200.00" y="1235.00" id="14912" net="1" show="1" grparent="14915" state="1" pen="0,0,0" brush="255,255,255" thickness="1"/>
          </graphics>
        </attribute>
        <attribute name="FunctionList" type="ColList" id="14913" net="1">
          <colList row_count="1" col_count="2" active_row="0" active_col="0">
            <colList_head>
              <colList_colLabel>
                <![CDATA[Function set]]>
              </colList_colLabel>
              <colList_colLabel>
                <![CDATA[Function]]>
              </colList_colLabel>
            </colList_head>
            <colList_body>
              <colList_row nr="0">
                <colList_col nr="0">
                  <![CDATA[Main]]>
                </colList_col>
                <colList_col nr="1">
                  <![CDATA[pq4]]>
                </colList_col>
              </colList_row>
            </colList_body>
          </colList>
          <graphics count="1">
            <graphic xoff="45.00" yoff="-25.00" x="205.00" y="1210.00" id="14914" net="1" show="0" grparent="14915" state="1" pen="0,0,0" brush="255,255,255" thickness="1"/>
          </graphics>
        </attribute>
        <graphics count="1">
          <graphic x="160.00" y="1235.00" id="14915" net="1" show="1" w="20.00" h="20.00" state="1" pen="0,0,0" brush="85,162,255" thickness="1"/>
        </graphics>
      </node>
      <node id="14946" net="1">
        <attribute name="Name" id="14947" net="1">
          <![CDATA[t103]]>
          <graphics count="1">
            <graphic xoff="24.00" yoff="-2.00" x="179.00" y="593.00" id="14948" net="1" show="1" grparent="14956" state="1" pen="0,0,0" brush="255,255,255" thickness="1"/>
          </graphics>
        </attribute>
        <attribute name="ID" id="14949" net="1">
          <![CDATA[22]]>
          <graphics count="1">
            <graphic xoff="25.00" yoff="20.00" x="180.00" y="615.00" id="14950" net="1" show="0" grparent="14956" state="1" pen="0,0,0" brush="255,255,255" thickness="1"/>
          </graphics>
        </attribute>
        <attribute name="Logic" id="14951" net="1">
          <![CDATA[0]]>
          <graphics count="0"/>
        </attribute>
        <attribute name="Comment" id="14952" net="1">
          <![CDATA[]]>
          <graphics count="1">
            <graphic xoff="40.00" x="195.00" y="595.00" id="14953" net="1" show="1" grparent="14956" state="1" pen="0,0,0" brush="255,255,255" thickness="1"/>
          </graphics>
        </attribute>
        <attribute name="FunctionList" type="ColList" id="14954" net="1">
          <colList row_count="1" col_count="2" active_row="0" active_col="0">
            <colList_head>
              <colList_colLabel>
                <![CDATA[Function set]]>
              </colList_colLabel>
              <colList_colLabel>
                <![CDATA[Function]]>
              </colList_colLabel>
            </colList_head>
            <colList_body>
              <colList_row nr="0">
                <colList_col nr="0">
                  <![CDATA[Main]]>
                </colList_col>
                <colList_col nr="1">
                  <![CDATA[na7*TNF]]>
                </colList_col>
              </colList_row>
            </colList_body>
          </colList>
          <graphics count="1">
            <graphic xoff="45.00" yoff="-25.00" x="200.00" y="570.00" id="14955" net="1" show="0" grparent="14956" state="1" pen="0,0,0" brush="255,255,255" thickness="1"/>
          </graphics>
        </attribute>
        <graphics count="1">
          <graphic x="155.00" y="595.00" id="14956" net="1" show="1" w="20.00" h="20.00" state="1" pen="0,0,0" brush="85,162,255" thickness="1"/>
        </graphics>
      </node>
      <node id="14957" net="1">
        <attribute name="Name" id="14958" net="1">
          <![CDATA[t104]]>
          <graphics count="1">
            <graphic xoff="-1.00" yoff="21.00" x="154.00" y="711.00" id="14959" net="1" show="1" grparent="14967" state="1" pen="0,0,0" brush="255,255,255" thickness="1"/>
          </graphics>
        </attribute>
        <attribute name="ID" id="14960" net="1">
          <![CDATA[23]]>
          <graphics count="1">
            <graphic xoff="25.00" yoff="20.00" x="180.00" y="710.00" id="14961" net="1" show="0" grparent="14967" state="1" pen="0,0,0" brush="255,255,255" thickness="1"/>
          </graphics>
        </attribute>
        <attribute name="Logic" id="14962" net="1">
          <![CDATA[0]]>
          <graphics count="0"/>
        </attribute>
        <attribute name="Comment" id="14963" net="1">
          <![CDATA[]]>
          <graphics count="1">
            <graphic xoff="40.00" x="195.00" y="690.00" id="14964" net="1" show="1" grparent="14967" state="1" pen="0,0,0" brush="255,255,255" thickness="1"/>
          </graphics>
        </attribute>
        <attribute name="FunctionList" type="ColList" id="14965" net="1">
          <colList row_count="1" col_count="2" active_row="0" active_col="0">
            <colList_head>
              <colList_colLabel>
                <![CDATA[Function set]]>
              </colList_colLabel>
              <colList_colLabel>
                <![CDATA[Function]]>
              </colList_colLabel>
            </colList_head>
            <colList_body>
              <colList_row nr="0">
                <colList_col nr="0">
                  <![CDATA[Main]]>
                </colList_col>
                <colList_col nr="1">
                  <![CDATA[nc3]]>
                </colList_col>
              </colList_row>
            </colList_body>
          </colList>
          <graphics count="1">
            <graphic xoff="45.00" yoff="-25.00" x="200.00" y="665.00" id="14966" net="1" show="0" grparent="14967" state="1" pen="0,0,0" brush="255,255,255" thickness="1"/>
          </graphics>
        </attribute>
        <graphics count="1">
          <graphic x="155.00" y="690.00" id="14967" net="1" show="1" w="20.00" h="20.00" state="1" pen="0,0,0" brush="85,162,255" thickness="1"/>
        </graphics>
      </node>
    </nodeclass>
    <nodeclass count="95" name="Transition, Continuous">
      <node id="1840" net="1">
        <attribute name="Name" id="1841" net="1">
          <![CDATA[t1]]>
          <graphics count="1">
            <graphic xoff="2.00" yoff="22.00" x="837.00" y="302.00" id="1842" net="1" show="1" grparent="1850" state="1" pen="0,0,0" brush="255,255,255" thickness="1"/>
          </graphics>
        </attribute>
        <attribute name="ID" id="1843" net="1">
          <![CDATA[24]]>
          <graphics count="1">
            <graphic xoff="25.00" yoff="20.00" x="860.00" y="300.00" id="1844" net="1" show="0" grparent="1850" state="1" pen="0,0,0" brush="255,255,255" thickness="1"/>
          </graphics>
        </attribute>
        <attribute name="Logic" id="1845" net="1">
          <![CDATA[0]]>
          <graphics count="0"/>
        </attribute>
        <attribute name="Comment" id="1846" net="1">
          <![CDATA[]]>
          <graphics count="1">
            <graphic xoff="40.00" x="875.00" y="280.00" id="1847" net="1" show="1" grparent="1850" state="1" pen="0,0,0" brush="255,255,255" thickness="1"/>
          </graphics>
        </attribute>
        <attribute name="FunctionList" type="ColList" id="1848" net="1">
          <colList row_count="1" col_count="2" active_row="0" active_col="0">
            <colList_head>
              <colList_colLabel>
                <![CDATA[Function set]]>
              </colList_colLabel>
              <colList_colLabel>
                <![CDATA[Function]]>
              </colList_colLabel>
            </colList_head>
            <colList_body>
              <colList_row nr="0">
                <colList_col nr="0">
                  <![CDATA[Main]]>
                </colList_col>
                <colList_col nr="1">
                  <![CDATA[ms1*G_atm]]>
                </colList_col>
              </colList_row>
            </colList_body>
          </colList>
          <graphics count="1">
            <graphic xoff="25.00" yoff="30.00" x="860.00" y="310.00" id="1849" net="1" show="0" grparent="1850" state="1" pen="0,0,0" brush="255,255,255" thickness="1"/>
          </graphics>
        </attribute>
        <graphics count="1">
          <graphic x="835.00" y="280.00" id="1850" net="1" show="1" w="20.00" h="20.00" state="1" pen="128,128,128" brush="255,255,255" thickness="3"/>
        </graphics>
      </node>
      <node id="1877" net="1">
        <attribute name="Name" id="1878" net="1">
          <![CDATA[t2]]>
          <graphics count="1">
            <graphic xoff="22.00" yoff="-1.00" x="917.00" y="234.00" id="1879" net="1" show="1" grparent="1887" state="1" pen="0,0,0" brush="255,255,255" thickness="1"/>
          </graphics>
        </attribute>
        <attribute name="ID" id="1880" net="1">
          <![CDATA[25]]>
          <graphics count="1">
            <graphic xoff="25.00" yoff="20.00" x="920.00" y="255.00" id="1881" net="1" show="0" grparent="1887" state="1" pen="0,0,0" brush="255,255,255" thickness="1"/>
          </graphics>
        </attribute>
        <attribute name="Logic" id="1882" net="1">
          <![CDATA[0]]>
          <graphics count="0"/>
        </attribute>
        <attribute name="Comment" id="1883" net="1">
          <![CDATA[]]>
          <graphics count="1">
            <graphic xoff="40.00" x="935.00" y="235.00" id="1884" net="1" show="1" grparent="1887" state="1" pen="0,0,0" brush="255,255,255" thickness="1"/>
          </graphics>
        </attribute>
        <attribute name="FunctionList" type="ColList" id="1885" net="1">
          <colList row_count="1" col_count="2" active_row="0" active_col="0">
            <colList_head>
              <colList_colLabel>
                <![CDATA[Function set]]>
              </colList_colLabel>
              <colList_colLabel>
                <![CDATA[Function]]>
              </colList_colLabel>
            </colList_head>
            <colList_body>
              <colList_row nr="0">
                <colList_col nr="0">
                  <![CDATA[Main]]>
                </colList_col>
                <colList_col nr="1">
                  <![CDATA[MassAction(md1)]]>
                </colList_col>
              </colList_row>
            </colList_body>
          </colList>
          <graphics count="1">
            <graphic xoff="25.00" yoff="30.00" x="920.00" y="265.00" id="1886" net="1" show="0" grparent="1887" state="1" pen="0,0,0" brush="255,255,255" thickness="1"/>
          </graphics>
        </attribute>
        <graphics count="1">
          <graphic x="895.00" y="235.00" id="1887" net="1" show="1" w="20.00" h="20.00" state="1" pen="128,128,128" brush="255,255,255" thickness="3"/>
        </graphics>
      </node>
      <node id="1900" net="1">
        <attribute name="Name" id="1901" net="1">
          <![CDATA[t3]]>
          <graphics count="1">
            <graphic xoff="44.00" yoff="-57.00" x="880.00" y="359.00" id="1902" net="1" show="1" grparent="1910" state="1" pen="0,0,0" brush="255,255,255" thickness="1"/>
          </graphics>
        </attribute>
        <attribute name="ID" id="1903" net="1">
          <![CDATA[26]]>
          <graphics count="1">
            <graphic xoff="25.00" yoff="20.00" x="861.00" y="436.00" id="1904" net="1" show="0" grparent="1910" state="1" pen="0,0,0" brush="255,255,255" thickness="1"/>
          </graphics>
        </attribute>
        <attribute name="Logic" id="1905" net="1">
          <![CDATA[0]]>
          <graphics count="0"/>
        </attribute>
        <attribute name="Comment" id="1906" net="1">
          <![CDATA[]]>
          <graphics count="1">
            <graphic xoff="40.00" x="876.00" y="416.00" id="1907" net="1" show="1" grparent="1910" state="1" pen="0,0,0" brush="255,255,255" thickness="1"/>
          </graphics>
        </attribute>
        <attribute name="FunctionList" type="ColList" id="1908" net="1">
          <colList row_count="1" col_count="2" active_row="0" active_col="0">
            <colList_head>
              <colList_colLabel>
                <![CDATA[Function set]]>
              </colList_colLabel>
              <colList_colLabel>
                <![CDATA[Function]]>
              </colList_colLabel>
            </colList_head>
            <colList_body>
              <colList_row nr="0">
                <colList_col nr="0">
                  <![CDATA[Main]]>
                </colList_col>
                <colList_col nr="1">
                  <![CDATA[ms2*G_chk2*pm3/(pm3+P53_pn)]]>
                </colList_col>
              </colList_row>
            </colList_body>
          </colList>
          <graphics count="1">
            <graphic xoff="25.00" yoff="30.00" x="861.00" y="446.00" id="1909" net="1" show="0" grparent="1910" state="1" pen="0,0,0" brush="255,255,255" thickness="1"/>
          </graphics>
        </attribute>
        <graphics count="1">
          <graphic x="836.00" y="416.00" id="1910" net="1" show="1" w="20.00" h="20.00" state="1" pen="128,128,128" brush="255,255,255" thickness="3"/>
        </graphics>
      </node>
      <node id="1935" net="1">
        <attribute name="Name" id="1936" net="1">
          <![CDATA[t4]]>
          <graphics count="1">
            <graphic xoff="44.00" yoff="19.00" x="925.00" y="395.00" id="1937" net="1" show="1" grparent="1945" state="1" pen="0,0,0" brush="255,255,255" thickness="1"/>
          </graphics>
        </attribute>
        <attribute name="ID" id="1938" net="1">
          <![CDATA[27]]>
          <graphics count="1">
            <graphic xoff="25.00" yoff="20.00" x="906.00" y="396.00" id="1939" net="1" show="0" grparent="1945" state="1" pen="0,0,0" brush="255,255,255" thickness="1"/>
          </graphics>
        </attribute>
        <attribute name="Logic" id="1940" net="1">
          <![CDATA[0]]>
          <graphics count="0"/>
        </attribute>
        <attribute name="Comment" id="1941" net="1">
          <![CDATA[]]>
          <graphics count="1">
            <graphic xoff="40.00" x="921.00" y="376.00" id="1942" net="1" show="1" grparent="1945" state="1" pen="0,0,0" brush="255,255,255" thickness="1"/>
          </graphics>
        </attribute>
        <attribute name="FunctionList" type="ColList" id="1943" net="1">
          <colList row_count="1" col_count="2" active_row="0" active_col="0">
            <colList_head>
              <colList_colLabel>
                <![CDATA[Function set]]>
              </colList_colLabel>
              <colList_colLabel>
                <![CDATA[Function]]>
              </colList_colLabel>
            </colList_head>
            <colList_body>
              <colList_row nr="0">
                <colList_col nr="0">
                  <![CDATA[Main]]>
                </colList_col>
                <colList_col nr="1">
                  <![CDATA[MassAction(md3)]]>
                </colList_col>
              </colList_row>
            </colList_body>
          </colList>
          <graphics count="1">
            <graphic xoff="25.00" yoff="30.00" x="906.00" y="406.00" id="1944" net="1" show="0" grparent="1945" state="1" pen="0,0,0" brush="255,255,255" thickness="1"/>
          </graphics>
        </attribute>
        <graphics count="1">
          <graphic x="881.00" y="376.00" id="1945" net="1" show="1" w="20.00" h="20.00" state="1" pen="128,128,128" brush="255,255,255" thickness="3"/>
        </graphics>
      </node>
      <node id="1964" net="1">
        <attribute name="Name" id="1965" net="1">
          <![CDATA[t5]]>
          <graphics count="1">
            <graphic xoff="4.00" yoff="20.00" x="849.00" y="635.00" id="1966" net="1" show="1" grparent="1974" state="1" pen="0,0,0" brush="255,255,255" thickness="1"/>
          </graphics>
        </attribute>
        <attribute name="ID" id="1967" net="1">
          <![CDATA[28]]>
          <graphics count="1">
            <graphic xoff="25.00" yoff="20.00" x="870.00" y="635.00" id="1968" net="1" show="0" grparent="1974" state="1" pen="0,0,0" brush="255,255,255" thickness="1"/>
          </graphics>
        </attribute>
        <attribute name="Logic" id="1969" net="1">
          <![CDATA[0]]>
          <graphics count="0"/>
        </attribute>
        <attribute name="Comment" id="1970" net="1">
          <![CDATA[]]>
          <graphics count="1">
            <graphic xoff="40.00" x="885.00" y="615.00" id="1971" net="1" show="1" grparent="1974" state="1" pen="0,0,0" brush="255,255,255" thickness="1"/>
          </graphics>
        </attribute>
        <attribute name="FunctionList" type="ColList" id="1972" net="1">
          <colList row_count="1" col_count="2" active_row="0" active_col="0">
            <colList_head>
              <colList_colLabel>
                <![CDATA[Function set]]>
              </colList_colLabel>
              <colList_colLabel>
                <![CDATA[Function]]>
              </colList_colLabel>
            </colList_head>
            <colList_body>
              <colList_row nr="0">
                <colList_col nr="0">
                  <![CDATA[Main]]>
                </colList_col>
                <colList_col nr="1">
                  <![CDATA[ws1*G_wip1]]>
                </colList_col>
              </colList_row>
            </colList_body>
          </colList>
          <graphics count="1">
            <graphic xoff="25.00" yoff="30.00" x="870.00" y="645.00" id="1973" net="1" show="0" grparent="1974" state="1" pen="0,0,0" brush="255,255,255" thickness="1"/>
          </graphics>
        </attribute>
        <graphics count="1">
          <graphic x="845.00" y="615.00" id="1974" net="1" show="1" w="20.00" h="20.00" state="1" pen="128,128,128" brush="255,255,255" thickness="3"/>
        </graphics>
      </node>
      <node id="1999" net="1">
        <attribute name="Name" id="2000" net="1">
          <![CDATA[t6]]>
          <graphics count="1">
            <graphic xoff="25.00" yoff="20.00" x="930.00" y="675.00" id="2001" net="1" show="1" grparent="2009" state="1" pen="0,0,0" brush="255,255,255" thickness="1"/>
          </graphics>
        </attribute>
        <attribute name="ID" id="2002" net="1">
          <![CDATA[29]]>
          <graphics count="1">
            <graphic xoff="25.00" yoff="20.00" x="930.00" y="675.00" id="2003" net="1" show="0" grparent="2009" state="1" pen="0,0,0" brush="255,255,255" thickness="1"/>
          </graphics>
        </attribute>
        <attribute name="Logic" id="2004" net="1">
          <![CDATA[0]]>
          <graphics count="0"/>
        </attribute>
        <attribute name="Comment" id="2005" net="1">
          <![CDATA[]]>
          <graphics count="1">
            <graphic xoff="40.00" x="945.00" y="655.00" id="2006" net="1" show="1" grparent="2009" state="1" pen="0,0,0" brush="255,255,255" thickness="1"/>
          </graphics>
        </attribute>
        <attribute name="FunctionList" type="ColList" id="2007" net="1">
          <colList row_count="1" col_count="2" active_row="0" active_col="0">
            <colList_head>
              <colList_colLabel>
                <![CDATA[Function set]]>
              </colList_colLabel>
              <colList_colLabel>
                <![CDATA[Function]]>
              </colList_colLabel>
            </colList_head>
            <colList_body>
              <colList_row nr="0">
                <colList_col nr="0">
                  <![CDATA[Main]]>
                </colList_col>
                <colList_col nr="1">
                  <![CDATA[MassAction((wd1+siR*wd2+wd3*MiR16))]]>
                </colList_col>
              </colList_row>
            </colList_body>
          </colList>
          <graphics count="1">
            <graphic xoff="65.00" yoff="30.00" x="970.00" y="685.00" id="2008" net="1" show="0" grparent="2009" state="1" pen="0,0,0" brush="255,255,255" thickness="1"/>
          </graphics>
        </attribute>
        <graphics count="1">
          <graphic x="905.00" y="655.00" id="2009" net="1" show="1" w="20.00" h="20.00" state="1" pen="128,128,128" brush="255,255,255" thickness="3"/>
        </graphics>
      </node>
      <node id="2074" net="1">
        <attribute name="Name" id="2075" net="1">
          <![CDATA[t7]]>
          <graphics count="1">
            <graphic xoff="197.00" yoff="201.00" x="417.00" y="1001.00" id="2076" net="1" show="1" grparent="2084" state="1" pen="0,0,0" brush="255,255,255" thickness="1"/>
          </graphics>
        </attribute>
        <attribute name="ID" id="2077" net="1">
          <![CDATA[30]]>
          <graphics count="1">
            <graphic xoff="25.00" yoff="20.00" x="245.00" y="820.00" id="2078" net="1" show="0" grparent="2084" state="1" pen="0,0,0" brush="255,255,255" thickness="1"/>
          </graphics>
        </attribute>
        <attribute name="Logic" id="2079" net="1">
          <![CDATA[0]]>
          <graphics count="0"/>
        </attribute>
        <attribute name="Comment" id="2080" net="1">
          <![CDATA[]]>
          <graphics count="1">
            <graphic xoff="40.00" x="260.00" y="800.00" id="2081" net="1" show="1" grparent="2084" state="1" pen="0,0,0" brush="255,255,255" thickness="1"/>
          </graphics>
        </attribute>
        <attribute name="FunctionList" type="ColList" id="2082" net="1">
          <colList row_count="1" col_count="2" active_row="0" active_col="0">
            <colList_head>
              <colList_colLabel>
                <![CDATA[Function set]]>
              </colList_colLabel>
              <colList_colLabel>
                <![CDATA[Function]]>
              </colList_colLabel>
            </colList_head>
            <colList_body>
              <colList_row nr="0">
                <colList_col nr="0">
                  <![CDATA[Main]]>
                </colList_col>
                <colList_col nr="1">
                  <![CDATA[ps1*G_p53]]>
                </colList_col>
              </colList_row>
            </colList_body>
          </colList>
          <graphics count="1">
            <graphic xoff="25.00" yoff="30.00" x="245.00" y="830.00" id="2083" net="1" show="0" grparent="2084" state="1" pen="0,0,0" brush="255,255,255" thickness="1"/>
          </graphics>
        </attribute>
        <graphics count="1">
          <graphic x="220.00" y="800.00" id="2084" net="1" show="1" w="20.00" h="20.00" state="1" pen="128,128,128" brush="255,255,255" thickness="3"/>
        </graphics>
      </node>
      <node id="2085" net="1">
        <attribute name="Name" id="2086" net="1">
          <![CDATA[t8]]>
          <graphics count="1">
            <graphic xoff="25.00" yoff="20.00" x="285.00" y="780.00" id="2087" net="1" show="1" grparent="2095" state="1" pen="0,0,0" brush="255,255,255" thickness="1"/>
          </graphics>
        </attribute>
        <attribute name="ID" id="2088" net="1">
          <![CDATA[31]]>
          <graphics count="1">
            <graphic xoff="25.00" yoff="20.00" x="285.00" y="780.00" id="2089" net="1" show="0" grparent="2095" state="1" pen="0,0,0" brush="255,255,255" thickness="1"/>
          </graphics>
        </attribute>
        <attribute name="Logic" id="2090" net="1">
          <![CDATA[0]]>
          <graphics count="0"/>
        </attribute>
        <attribute name="Comment" id="2091" net="1">
          <![CDATA[]]>
          <graphics count="1">
            <graphic xoff="40.00" x="300.00" y="760.00" id="2092" net="1" show="1" grparent="2095" state="1" pen="0,0,0" brush="255,255,255" thickness="1"/>
          </graphics>
        </attribute>
        <attribute name="FunctionList" type="ColList" id="2093" net="1">
          <colList row_count="1" col_count="2" active_row="0" active_col="0">
            <colList_head>
              <colList_colLabel>
                <![CDATA[Function set]]>
              </colList_colLabel>
              <colList_colLabel>
                <![CDATA[Function]]>
              </colList_colLabel>
            </colList_head>
            <colList_body>
              <colList_row nr="0">
                <colList_col nr="0">
                  <![CDATA[Main]]>
                </colList_col>
                <colList_col nr="1">
                  <![CDATA[MassAction(pd1)]]>
                </colList_col>
              </colList_row>
            </colList_body>
          </colList>
          <graphics count="1">
            <graphic xoff="25.00" yoff="30.00" x="285.00" y="790.00" id="2094" net="1" show="0" grparent="2095" state="1" pen="0,0,0" brush="255,255,255" thickness="1"/>
          </graphics>
        </attribute>
        <graphics count="1">
          <graphic x="260.00" y="760.00" id="2095" net="1" show="1" w="20.00" h="20.00" state="1" pen="128,128,128" brush="255,255,255" thickness="3"/>
        </graphics>
      </node>
      <node id="2126" net="1">
        <attribute name="Name" id="2127" net="1">
          <![CDATA[t9]]>
          <graphics count="1">
            <graphic xoff="5.00" yoff="21.00" x="850.00" y="971.00" id="2128" net="1" show="1" grparent="2136" state="1" pen="0,0,0" brush="255,255,255" thickness="1"/>
          </graphics>
        </attribute>
        <attribute name="ID" id="2129" net="1">
          <![CDATA[32]]>
          <graphics count="1">
            <graphic xoff="25.00" yoff="20.00" x="870.00" y="970.00" id="2130" net="1" show="0" grparent="2136" state="1" pen="0,0,0" brush="255,255,255" thickness="1"/>
          </graphics>
        </attribute>
        <attribute name="Logic" id="2131" net="1">
          <![CDATA[0]]>
          <graphics count="0"/>
        </attribute>
        <attribute name="Comment" id="2132" net="1">
          <![CDATA[]]>
          <graphics count="1">
            <graphic xoff="40.00" x="885.00" y="950.00" id="2133" net="1" show="1" grparent="2136" state="1" pen="0,0,0" brush="255,255,255" thickness="1"/>
          </graphics>
        </attribute>
        <attribute name="FunctionList" type="ColList" id="2134" net="1">
          <colList row_count="1" col_count="2" active_row="0" active_col="0">
            <colList_head>
              <colList_colLabel>
                <![CDATA[Function set]]>
              </colList_colLabel>
              <colList_colLabel>
                <![CDATA[Function]]>
              </colList_colLabel>
            </colList_head>
            <colList_body>
              <colList_row nr="0">
                <colList_col nr="0">
                  <![CDATA[Main]]>
                </colList_col>
                <colList_col nr="1">
                  <![CDATA[bs1*G_bax]]>
                </colList_col>
              </colList_row>
            </colList_body>
          </colList>
          <graphics count="1">
            <graphic xoff="60.00" yoff="-10.00" x="905.00" y="940.00" id="2135" net="1" show="0" grparent="2136" state="1" pen="0,0,0" brush="255,255,255" thickness="1"/>
          </graphics>
        </attribute>
        <graphics count="1">
          <graphic x="845.00" y="950.00" id="2136" net="1" show="1" w="20.00" h="20.00" state="1" pen="128,128,128" brush="255,255,255" thickness="3"/>
        </graphics>
      </node>
      <node id="2137" net="1">
        <attribute name="Name" id="2138" net="1">
          <![CDATA[t10]]>
          <graphics count="1">
            <graphic xoff="-1.00" yoff="-20.00" x="894.00" y="890.00" id="2139" net="1" show="1" grparent="2147" state="1" pen="0,0,0" brush="255,255,255" thickness="1"/>
          </graphics>
        </attribute>
        <attribute name="ID" id="2140" net="1">
          <![CDATA[33]]>
          <graphics count="1">
            <graphic xoff="25.00" yoff="20.00" x="920.00" y="930.00" id="2141" net="1" show="0" grparent="2147" state="1" pen="0,0,0" brush="255,255,255" thickness="1"/>
          </graphics>
        </attribute>
        <attribute name="Logic" id="2142" net="1">
          <![CDATA[0]]>
          <graphics count="0"/>
        </attribute>
        <attribute name="Comment" id="2143" net="1">
          <![CDATA[]]>
          <graphics count="1">
            <graphic xoff="40.00" x="935.00" y="910.00" id="2144" net="1" show="1" grparent="2147" state="1" pen="0,0,0" brush="255,255,255" thickness="1"/>
          </graphics>
        </attribute>
        <attribute name="FunctionList" type="ColList" id="2145" net="1">
          <colList row_count="1" col_count="2" active_row="0" active_col="0">
            <colList_head>
              <colList_colLabel>
                <![CDATA[Function set]]>
              </colList_colLabel>
              <colList_colLabel>
                <![CDATA[Function]]>
              </colList_colLabel>
            </colList_head>
            <colList_body>
              <colList_row nr="0">
                <colList_col nr="0">
                  <![CDATA[Main]]>
                </colList_col>
                <colList_col nr="1">
                  <![CDATA[MassAction(bd1)]]>
                </colList_col>
              </colList_row>
            </colList_body>
          </colList>
          <graphics count="1">
            <graphic xoff="25.00" yoff="30.00" x="920.00" y="940.00" id="2146" net="1" show="0" grparent="2147" state="1" pen="0,0,0" brush="255,255,255" thickness="1"/>
          </graphics>
        </attribute>
        <graphics count="1">
          <graphic x="895.00" y="910.00" id="2147" net="1" show="1" w="20.00" h="20.00" state="1" pen="128,128,128" brush="255,255,255" thickness="3"/>
        </graphics>
      </node>
      <node id="2184" net="1">
        <attribute name="Name" id="2185" net="1">
          <![CDATA[t11]]>
          <graphics count="1">
            <graphic yoff="21.00" x="855.00" y="1136.00" id="2186" net="1" show="1" grparent="2194" state="1" pen="0,0,0" brush="255,255,255" thickness="1"/>
          </graphics>
        </attribute>
        <attribute name="ID" id="2187" net="1">
          <![CDATA[34]]>
          <graphics count="1">
            <graphic xoff="25.00" yoff="20.00" x="880.00" y="1135.00" id="2188" net="1" show="0" grparent="2194" state="1" pen="0,0,0" brush="255,255,255" thickness="1"/>
          </graphics>
        </attribute>
        <attribute name="Logic" id="2189" net="1">
          <![CDATA[0]]>
          <graphics count="0"/>
        </attribute>
        <attribute name="Comment" id="2190" net="1">
          <![CDATA[]]>
          <graphics count="1">
            <graphic xoff="40.00" x="895.00" y="1115.00" id="2191" net="1" show="1" grparent="2194" state="1" pen="0,0,0" brush="255,255,255" thickness="1"/>
          </graphics>
        </attribute>
        <attribute name="FunctionList" type="ColList" id="2192" net="1">
          <colList row_count="1" col_count="2" active_row="0" active_col="0">
            <colList_head>
              <colList_colLabel>
                <![CDATA[Function set]]>
              </colList_colLabel>
              <colList_colLabel>
                <![CDATA[Function]]>
              </colList_colLabel>
            </colList_head>
            <colList_body>
              <colList_row nr="0">
                <colList_col nr="0">
                  <![CDATA[Main]]>
                </colList_col>
                <colList_col nr="1">
                  <![CDATA[bs2*G_p21]]>
                </colList_col>
              </colList_row>
            </colList_body>
          </colList>
          <graphics count="1">
            <graphic xoff="25.00" yoff="30.00" x="880.00" y="1145.00" id="2193" net="1" show="0" grparent="2194" state="1" pen="0,0,0" brush="255,255,255" thickness="1"/>
          </graphics>
        </attribute>
        <graphics count="1">
          <graphic x="855.00" y="1115.00" id="2194" net="1" show="1" w="20.00" h="20.00" state="1" pen="128,128,128" brush="255,255,255" thickness="3"/>
        </graphics>
      </node>
      <node id="2195" net="1">
        <attribute name="Name" id="2196" net="1">
          <![CDATA[t12]]>
          <graphics count="1">
            <graphic xoff="22.00" yoff="-2.00" x="922.00" y="1068.00" id="2197" net="1" show="1" grparent="2205" state="1" pen="0,0,0" brush="255,255,255" thickness="1"/>
          </graphics>
        </attribute>
        <attribute name="ID" id="2198" net="1">
          <![CDATA[35]]>
          <graphics count="1">
            <graphic xoff="25.00" yoff="20.00" x="925.00" y="1090.00" id="2199" net="1" show="0" grparent="2205" state="1" pen="0,0,0" brush="255,255,255" thickness="1"/>
          </graphics>
        </attribute>
        <attribute name="Logic" id="2200" net="1">
          <![CDATA[0]]>
          <graphics count="0"/>
        </attribute>
        <attribute name="Comment" id="2201" net="1">
          <![CDATA[]]>
          <graphics count="1">
            <graphic xoff="40.00" x="940.00" y="1070.00" id="2202" net="1" show="1" grparent="2205" state="1" pen="0,0,0" brush="255,255,255" thickness="1"/>
          </graphics>
        </attribute>
        <attribute name="FunctionList" type="ColList" id="2203" net="1">
          <colList row_count="1" col_count="2" active_row="0" active_col="0">
            <colList_head>
              <colList_colLabel>
                <![CDATA[Function set]]>
              </colList_colLabel>
              <colList_colLabel>
                <![CDATA[Function]]>
              </colList_colLabel>
            </colList_head>
            <colList_body>
              <colList_row nr="0">
                <colList_col nr="0">
                  <![CDATA[Main]]>
                </colList_col>
                <colList_col nr="1">
                  <![CDATA[MassAction(bd3)]]>
                </colList_col>
              </colList_row>
            </colList_body>
          </colList>
          <graphics count="1">
            <graphic xoff="25.00" yoff="30.00" x="925.00" y="1100.00" id="2204" net="1" show="0" grparent="2205" state="1" pen="0,0,0" brush="255,255,255" thickness="1"/>
          </graphics>
        </attribute>
        <graphics count="1">
          <graphic x="900.00" y="1070.00" id="2205" net="1" show="1" w="20.00" h="20.00" state="1" pen="128,128,128" brush="255,255,255" thickness="3"/>
        </graphics>
      </node>
      <node id="2236" net="1">
        <attribute name="Name" id="2237" net="1">
          <![CDATA[t13]]>
          <graphics count="1">
            <graphic xoff="66.00" yoff="41.00" x="286.00" y="1021.00" id="2238" net="1" show="1" grparent="2246" state="1" pen="0,0,0" brush="255,255,255" thickness="1"/>
          </graphics>
        </attribute>
        <attribute name="ID" id="2239" net="1">
          <![CDATA[36]]>
          <graphics count="1">
            <graphic xoff="25.00" yoff="20.00" x="245.00" y="1000.00" id="2240" net="1" show="0" grparent="2246" state="1" pen="0,0,0" brush="255,255,255" thickness="1"/>
          </graphics>
        </attribute>
        <attribute name="Logic" id="2241" net="1">
          <![CDATA[0]]>
          <graphics count="0"/>
        </attribute>
        <attribute name="Comment" id="2242" net="1">
          <![CDATA[]]>
          <graphics count="1">
            <graphic xoff="40.00" x="260.00" y="980.00" id="2243" net="1" show="1" grparent="2246" state="1" pen="0,0,0" brush="255,255,255" thickness="1"/>
          </graphics>
        </attribute>
        <attribute name="FunctionList" type="ColList" id="2244" net="1">
          <colList row_count="1" col_count="2" active_row="0" active_col="0">
            <colList_head>
              <colList_colLabel>
                <![CDATA[Function set]]>
              </colList_colLabel>
              <colList_colLabel>
                <![CDATA[Function]]>
              </colList_colLabel>
            </colList_head>
            <colList_body>
              <colList_row nr="0">
                <colList_col nr="0">
                  <![CDATA[Main]]>
                </colList_col>
                <colList_col nr="1">
                  <![CDATA[ps2*G_mdm2]]>
                </colList_col>
              </colList_row>
            </colList_body>
          </colList>
          <graphics count="1">
            <graphic xoff="25.00" yoff="30.00" x="245.00" y="1010.00" id="2245" net="1" show="0" grparent="2246" state="1" pen="0,0,0" brush="255,255,255" thickness="1"/>
          </graphics>
        </attribute>
        <graphics count="1">
          <graphic x="220.00" y="980.00" id="2246" net="1" show="1" w="20.00" h="20.00" state="1" pen="128,128,128" brush="255,255,255" thickness="3"/>
        </graphics>
      </node>
      <node id="2247" net="1">
        <attribute name="Name" id="2248" net="1">
          <![CDATA[t14]]>
          <graphics count="1">
            <graphic xoff="25.00" yoff="20.00" x="285.00" y="960.00" id="2249" net="1" show="1" grparent="2257" state="1" pen="0,0,0" brush="255,255,255" thickness="1"/>
          </graphics>
        </attribute>
        <attribute name="ID" id="2250" net="1">
          <![CDATA[37]]>
          <graphics count="1">
            <graphic xoff="25.00" yoff="20.00" x="285.00" y="960.00" id="2251" net="1" show="0" grparent="2257" state="1" pen="0,0,0" brush="255,255,255" thickness="1"/>
          </graphics>
        </attribute>
        <attribute name="Logic" id="2252" net="1">
          <![CDATA[0]]>
          <graphics count="0"/>
        </attribute>
        <attribute name="Comment" id="2253" net="1">
          <![CDATA[]]>
          <graphics count="1">
            <graphic xoff="40.00" x="300.00" y="940.00" id="2254" net="1" show="1" grparent="2257" state="1" pen="0,0,0" brush="255,255,255" thickness="1"/>
          </graphics>
        </attribute>
        <attribute name="FunctionList" type="ColList" id="2255" net="1">
          <colList row_count="1" col_count="2" active_row="0" active_col="0">
            <colList_head>
              <colList_colLabel>
                <![CDATA[Function set]]>
              </colList_colLabel>
              <colList_colLabel>
                <![CDATA[Function]]>
              </colList_colLabel>
            </colList_head>
            <colList_body>
              <colList_row nr="0">
                <colList_col nr="0">
                  <![CDATA[Main]]>
                </colList_col>
                <colList_col nr="1">
                  <![CDATA[MassAction(pd6)]]>
                </colList_col>
              </colList_row>
            </colList_body>
          </colList>
          <graphics count="1">
            <graphic xoff="25.00" yoff="30.00" x="285.00" y="970.00" id="2256" net="1" show="0" grparent="2257" state="1" pen="0,0,0" brush="255,255,255" thickness="1"/>
          </graphics>
        </attribute>
        <graphics count="1">
          <graphic x="260.00" y="940.00" id="2257" net="1" show="1" w="20.00" h="20.00" state="1" pen="128,128,128" brush="255,255,255" thickness="3"/>
        </graphics>
      </node>
      <node id="2288" net="1">
        <attribute name="Name" id="2289" net="1">
          <![CDATA[t15]]>
          <graphics count="1">
            <graphic xoff="7.00" yoff="29.00" x="227.00" y="1219.00" id="2290" net="1" show="1" grparent="2298" state="1" pen="0,0,0" brush="255,255,255" thickness="1"/>
          </graphics>
        </attribute>
        <attribute name="ID" id="2291" net="1">
          <![CDATA[38]]>
          <graphics count="1">
            <graphic xoff="25.00" yoff="20.00" x="245.00" y="1210.00" id="2292" net="1" show="0" grparent="2298" state="1" pen="0,0,0" brush="255,255,255" thickness="1"/>
          </graphics>
        </attribute>
        <attribute name="Logic" id="2293" net="1">
          <![CDATA[0]]>
          <graphics count="0"/>
        </attribute>
        <attribute name="Comment" id="2294" net="1">
          <![CDATA[]]>
          <graphics count="1">
            <graphic xoff="40.00" x="260.00" y="1190.00" id="2295" net="1" show="1" grparent="2298" state="1" pen="0,0,0" brush="255,255,255" thickness="1"/>
          </graphics>
        </attribute>
        <attribute name="FunctionList" type="ColList" id="2296" net="1">
          <colList row_count="1" col_count="2" active_row="0" active_col="0">
            <colList_head>
              <colList_colLabel>
                <![CDATA[Function set]]>
              </colList_colLabel>
              <colList_colLabel>
                <![CDATA[Function]]>
              </colList_colLabel>
            </colList_head>
            <colList_body>
              <colList_row nr="0">
                <colList_col nr="0">
                  <![CDATA[Main]]>
                </colList_col>
                <colList_col nr="1">
                  <![CDATA[ps3*G_pten]]>
                </colList_col>
              </colList_row>
            </colList_body>
          </colList>
          <graphics count="1">
            <graphic xoff="25.00" yoff="30.00" x="245.00" y="1220.00" id="2297" net="1" show="0" grparent="2298" state="1" pen="0,0,0" brush="255,255,255" thickness="1"/>
          </graphics>
        </attribute>
        <graphics count="1">
          <graphic x="220.00" y="1190.00" id="2298" net="1" show="1" w="20.00" h="20.00" state="1" pen="128,128,128" brush="255,255,255" thickness="3"/>
        </graphics>
      </node>
      <node id="2299" net="1">
        <attribute name="Name" id="2300" net="1">
          <![CDATA[t16]]>
          <graphics count="1">
            <graphic xoff="25.00" yoff="20.00" x="285.00" y="1170.00" id="2301" net="1" show="1" grparent="2309" state="1" pen="0,0,0" brush="255,255,255" thickness="1"/>
          </graphics>
        </attribute>
        <attribute name="ID" id="2302" net="1">
          <![CDATA[39]]>
          <graphics count="1">
            <graphic xoff="25.00" yoff="20.00" x="285.00" y="1170.00" id="2303" net="1" show="0" grparent="2309" state="1" pen="0,0,0" brush="255,255,255" thickness="1"/>
          </graphics>
        </attribute>
        <attribute name="Logic" id="2304" net="1">
          <![CDATA[0]]>
          <graphics count="0"/>
        </attribute>
        <attribute name="Comment" id="2305" net="1">
          <![CDATA[]]>
          <graphics count="1">
            <graphic xoff="40.00" x="300.00" y="1150.00" id="2306" net="1" show="1" grparent="2309" state="1" pen="0,0,0" brush="255,255,255" thickness="1"/>
          </graphics>
        </attribute>
        <attribute name="FunctionList" type="ColList" id="2307" net="1">
          <colList row_count="1" col_count="2" active_row="0" active_col="0">
            <colList_head>
              <colList_colLabel>
                <![CDATA[Function set]]>
              </colList_colLabel>
              <colList_colLabel>
                <![CDATA[Function]]>
              </colList_colLabel>
            </colList_head>
            <colList_body>
              <colList_row nr="0">
                <colList_col nr="0">
                  <![CDATA[Main]]>
                </colList_col>
                <colList_col nr="1">
                  <![CDATA[MassAction(pd10)]]>
                </colList_col>
              </colList_row>
            </colList_body>
          </colList>
          <graphics count="1">
            <graphic xoff="25.00" yoff="30.00" x="285.00" y="1180.00" id="2308" net="1" show="0" grparent="2309" state="1" pen="0,0,0" brush="255,255,255" thickness="1"/>
          </graphics>
        </attribute>
        <graphics count="1">
          <graphic x="260.00" y="1150.00" id="2309" net="1" show="1" w="20.00" h="20.00" state="1" pen="128,128,128" brush="255,255,255" thickness="3"/>
        </graphics>
      </node>
      <node id="2340" net="1">
        <attribute name="Name" id="2341" net="1">
          <![CDATA[t17]]>
          <graphics count="1">
            <graphic xoff="2.00" yoff="-20.00" x="222.00" y="365.00" id="2342" net="1" show="1" grparent="2350" state="1" pen="0,0,0" brush="255,255,255" thickness="1"/>
          </graphics>
        </attribute>
        <attribute name="ID" id="2343" net="1">
          <![CDATA[40]]>
          <graphics count="1">
            <graphic xoff="25.00" yoff="20.00" x="245.00" y="405.00" id="2344" net="1" show="0" grparent="2350" state="1" pen="0,0,0" brush="255,255,255" thickness="1"/>
          </graphics>
        </attribute>
        <attribute name="Logic" id="2345" net="1">
          <![CDATA[0]]>
          <graphics count="0"/>
        </attribute>
        <attribute name="Comment" id="2346" net="1">
          <![CDATA[]]>
          <graphics count="1">
            <graphic xoff="40.00" x="260.00" y="385.00" id="2347" net="1" show="1" grparent="2350" state="1" pen="0,0,0" brush="255,255,255" thickness="1"/>
          </graphics>
        </attribute>
        <attribute name="FunctionList" type="ColList" id="2348" net="1">
          <colList row_count="1" col_count="2" active_row="0" active_col="0">
            <colList_head>
              <colList_colLabel>
                <![CDATA[Function set]]>
              </colList_colLabel>
              <colList_colLabel>
                <![CDATA[Function]]>
              </colList_colLabel>
            </colList_head>
            <colList_body>
              <colList_row nr="0">
                <colList_col nr="0">
                  <![CDATA[Main]]>
                </colList_col>
                <colList_col nr="1">
                  <![CDATA[ns1*G_ikba*pm3/(pm3+P53_pn)]]>
                </colList_col>
              </colList_row>
            </colList_body>
          </colList>
          <graphics count="1">
            <graphic xoff="25.00" yoff="30.00" x="245.00" y="415.00" id="2349" net="1" show="0" grparent="2350" state="1" pen="0,0,0" brush="255,255,255" thickness="1"/>
          </graphics>
        </attribute>
        <graphics count="1">
          <graphic x="220.00" y="385.00" id="2350" net="1" show="1" w="20.00" h="20.00" state="1" pen="128,128,128" brush="255,255,255" thickness="3"/>
        </graphics>
      </node>
      <node id="2351" net="1">
        <attribute name="Name" id="2352" net="1">
          <![CDATA[t18]]>
          <graphics count="1">
            <graphic xoff="25.00" yoff="8.00" x="285.00" y="353.00" id="2353" net="1" show="1" grparent="2361" state="1" pen="0,0,0" brush="255,255,255" thickness="1"/>
          </graphics>
        </attribute>
        <attribute name="ID" id="2354" net="1">
          <![CDATA[41]]>
          <graphics count="1">
            <graphic xoff="25.00" yoff="20.00" x="285.00" y="365.00" id="2355" net="1" show="0" grparent="2361" state="1" pen="0,0,0" brush="255,255,255" thickness="1"/>
          </graphics>
        </attribute>
        <attribute name="Logic" id="2356" net="1">
          <![CDATA[0]]>
          <graphics count="0"/>
        </attribute>
        <attribute name="Comment" id="2357" net="1">
          <![CDATA[]]>
          <graphics count="1">
            <graphic xoff="40.00" x="300.00" y="345.00" id="2358" net="1" show="1" grparent="2361" state="1" pen="0,0,0" brush="255,255,255" thickness="1"/>
          </graphics>
        </attribute>
        <attribute name="FunctionList" type="ColList" id="2359" net="1">
          <colList row_count="1" col_count="2" active_row="0" active_col="0">
            <colList_head>
              <colList_colLabel>
                <![CDATA[Function set]]>
              </colList_colLabel>
              <colList_colLabel>
                <![CDATA[Function]]>
              </colList_colLabel>
            </colList_head>
            <colList_body>
              <colList_row nr="0">
                <colList_col nr="0">
                  <![CDATA[Main]]>
                </colList_col>
                <colList_col nr="1">
                  <![CDATA[MassAction(nd2)]]>
                </colList_col>
              </colList_row>
            </colList_body>
          </colList>
          <graphics count="1">
            <graphic xoff="25.00" yoff="30.00" x="285.00" y="375.00" id="2360" net="1" show="0" grparent="2361" state="1" pen="0,0,0" brush="255,255,255" thickness="1"/>
          </graphics>
        </attribute>
        <graphics count="1">
          <graphic x="260.00" y="345.00" id="2361" net="1" show="1" w="20.00" h="20.00" state="1" pen="128,128,128" brush="255,255,255" thickness="3"/>
        </graphics>
      </node>
      <node id="2362" net="1">
        <attribute name="Name" id="2363" net="1">
          <![CDATA[t19]]>
          <graphics count="1">
            <graphic xoff="-1.00" yoff="20.00" x="219.00" y="530.00" id="2364" net="1" show="1" grparent="2372" state="1" pen="0,0,0" brush="255,255,255" thickness="1"/>
          </graphics>
        </attribute>
        <attribute name="ID" id="2365" net="1">
          <![CDATA[42]]>
          <graphics count="1">
            <graphic xoff="25.00" yoff="20.00" x="245.00" y="530.00" id="2366" net="1" show="0" grparent="2372" state="1" pen="0,0,0" brush="255,255,255" thickness="1"/>
          </graphics>
        </attribute>
        <attribute name="Logic" id="2367" net="1">
          <![CDATA[0]]>
          <graphics count="0"/>
        </attribute>
        <attribute name="Comment" id="2368" net="1">
          <![CDATA[]]>
          <graphics count="1">
            <graphic xoff="40.00" x="260.00" y="510.00" id="2369" net="1" show="1" grparent="2372" state="1" pen="0,0,0" brush="255,255,255" thickness="1"/>
          </graphics>
        </attribute>
        <attribute name="FunctionList" type="ColList" id="2370" net="1">
          <colList row_count="1" col_count="2" active_row="0" active_col="0">
            <colList_head>
              <colList_colLabel>
                <![CDATA[Function set]]>
              </colList_colLabel>
              <colList_colLabel>
                <![CDATA[Function]]>
              </colList_colLabel>
            </colList_head>
            <colList_body>
              <colList_row nr="0">
                <colList_col nr="0">
                  <![CDATA[Main]]>
                </colList_col>
                <colList_col nr="1">
                  <![CDATA[ns1*G_a20*pm3/(pm3+P53_pn)]]>
                </colList_col>
              </colList_row>
            </colList_body>
          </colList>
          <graphics count="1">
            <graphic xoff="25.00" yoff="30.00" x="245.00" y="540.00" id="2371" net="1" show="0" grparent="2372" state="1" pen="0,0,0" brush="255,255,255" thickness="1"/>
          </graphics>
        </attribute>
        <graphics count="1">
          <graphic x="220.00" y="510.00" id="2372" net="1" show="1" w="20.00" h="20.00" state="1" pen="128,128,128" brush="255,255,255" thickness="3"/>
        </graphics>
      </node>
      <node id="2373" net="1">
        <attribute name="Name" id="2374" net="1">
          <![CDATA[t20]]>
          <graphics count="1">
            <graphic xoff="30.00" yoff="3.00" x="295.00" y="473.00" id="2375" net="1" show="1" grparent="2383" state="1" pen="0,0,0" brush="255,255,255" thickness="1"/>
          </graphics>
        </attribute>
        <attribute name="ID" id="2376" net="1">
          <![CDATA[43]]>
          <graphics count="1">
            <graphic xoff="25.00" yoff="20.00" x="290.00" y="490.00" id="2377" net="1" show="0" grparent="2383" state="1" pen="0,0,0" brush="255,255,255" thickness="1"/>
          </graphics>
        </attribute>
        <attribute name="Logic" id="2378" net="1">
          <![CDATA[0]]>
          <graphics count="0"/>
        </attribute>
        <attribute name="Comment" id="2379" net="1">
          <![CDATA[]]>
          <graphics count="1">
            <graphic xoff="40.00" x="305.00" y="470.00" id="2380" net="1" show="1" grparent="2383" state="1" pen="0,0,0" brush="255,255,255" thickness="1"/>
          </graphics>
        </attribute>
        <attribute name="FunctionList" type="ColList" id="2381" net="1">
          <colList row_count="1" col_count="2" active_row="0" active_col="0">
            <colList_head>
              <colList_colLabel>
                <![CDATA[Function set]]>
              </colList_colLabel>
              <colList_colLabel>
                <![CDATA[Function]]>
              </colList_colLabel>
            </colList_head>
            <colList_body>
              <colList_row nr="0">
                <colList_col nr="0">
                  <![CDATA[Main]]>
                </colList_col>
                <colList_col nr="1">
                  <![CDATA[MassAction(nd2)]]>
                </colList_col>
              </colList_row>
            </colList_body>
          </colList>
          <graphics count="1">
            <graphic xoff="25.00" yoff="30.00" x="290.00" y="500.00" id="2382" net="1" show="0" grparent="2383" state="1" pen="0,0,0" brush="255,255,255" thickness="1"/>
          </graphics>
        </attribute>
        <graphics count="1">
          <graphic x="265.00" y="470.00" id="2383" net="1" show="1" w="20.00" h="20.00" state="1" pen="128,128,128" brush="255,255,255" thickness="3"/>
        </graphics>
      </node>
      <node id="2462" net="1">
        <attribute name="Name" id="2463" net="1">
          <![CDATA[t21]]>
          <graphics count="1">
            <graphic xoff="5.00" yoff="19.00" x="950.00" y="299.00" id="2464" net="1" show="1" grparent="2472" state="1" pen="0,0,0" brush="255,255,255" thickness="1"/>
          </graphics>
        </attribute>
        <attribute name="ID" id="2465" net="1">
          <![CDATA[44]]>
          <graphics count="1">
            <graphic xoff="25.00" yoff="20.00" x="970.00" y="300.00" id="2466" net="1" show="0" grparent="2472" state="1" pen="0,0,0" brush="255,255,255" thickness="1"/>
          </graphics>
        </attribute>
        <attribute name="Logic" id="2467" net="1">
          <![CDATA[0]]>
          <graphics count="0"/>
        </attribute>
        <attribute name="Comment" id="2468" net="1">
          <![CDATA[]]>
          <graphics count="1">
            <graphic xoff="40.00" x="985.00" y="280.00" id="2469" net="1" show="1" grparent="2472" state="1" pen="0,0,0" brush="255,255,255" thickness="1"/>
          </graphics>
        </attribute>
        <attribute name="FunctionList" type="ColList" id="2470" net="1">
          <colList row_count="1" col_count="2" active_row="0" active_col="0">
            <colList_head>
              <colList_colLabel>
                <![CDATA[Function set]]>
              </colList_colLabel>
              <colList_colLabel>
                <![CDATA[Function]]>
              </colList_colLabel>
            </colList_head>
            <colList_body>
              <colList_row nr="0">
                <colList_col nr="0">
                  <![CDATA[Main]]>
                </colList_col>
                <colList_col nr="1">
                  <![CDATA[mt1*ATM_t]]>
                </colList_col>
              </colList_row>
            </colList_body>
          </colList>
          <graphics count="1">
            <graphic xoff="25.00" yoff="30.00" x="970.00" y="310.00" id="2471" net="1" show="0" grparent="2472" state="1" pen="0,0,0" brush="255,255,255" thickness="1"/>
          </graphics>
        </attribute>
        <graphics count="1">
          <graphic x="945.00" y="280.00" id="2472" net="1" show="1" w="20.00" h="20.00" state="1" pen="128,128,128" brush="255,255,255" thickness="3"/>
        </graphics>
      </node>
      <node id="2491" net="1">
        <attribute name="Name" id="2492" net="1">
          <![CDATA[t22]]>
          <graphics count="1">
            <graphic xoff="-2.00" yoff="-20.00" x="1043.00" y="290.00" id="2493" net="1" show="1" grparent="2501" state="1" pen="0,0,0" brush="255,255,255" thickness="1"/>
          </graphics>
        </attribute>
        <attribute name="ID" id="2494" net="1">
          <![CDATA[45]]>
          <graphics count="1">
            <graphic xoff="25.00" yoff="20.00" x="1070.00" y="330.00" id="2495" net="1" show="0" grparent="2501" state="1" pen="0,0,0" brush="255,255,255" thickness="1"/>
          </graphics>
        </attribute>
        <attribute name="Logic" id="2496" net="1">
          <![CDATA[0]]>
          <graphics count="0"/>
        </attribute>
        <attribute name="Comment" id="2497" net="1">
          <![CDATA[]]>
          <graphics count="1">
            <graphic xoff="40.00" x="1085.00" y="310.00" id="2498" net="1" show="1" grparent="2501" state="1" pen="0,0,0" brush="255,255,255" thickness="1"/>
          </graphics>
        </attribute>
        <attribute name="FunctionList" type="ColList" id="2499" net="1">
          <colList row_count="1" col_count="2" active_row="0" active_col="0">
            <colList_head>
              <colList_colLabel>
                <![CDATA[Function set]]>
              </colList_colLabel>
              <colList_colLabel>
                <![CDATA[Function]]>
              </colList_colLabel>
            </colList_head>
            <colList_body>
              <colList_row nr="0">
                <colList_col nr="0">
                  <![CDATA[Main]]>
                </colList_col>
                <colList_col nr="1">
                  <![CDATA[mc2*WIP1_n*ATM_pn]]>
                </colList_col>
              </colList_row>
            </colList_body>
          </colList>
          <graphics count="1">
            <graphic xoff="25.00" yoff="30.00" x="1070.00" y="340.00" id="2500" net="1" show="0" grparent="2501" state="1" pen="0,0,0" brush="255,255,255" thickness="1"/>
          </graphics>
        </attribute>
        <graphics count="1">
          <graphic x="1045.00" y="310.00" id="2501" net="1" show="1" w="20.00" h="20.00" state="1" pen="128,128,128" brush="255,255,255" thickness="3"/>
        </graphics>
      </node>
      <node id="2538" net="1">
        <attribute name="Name" id="2539" net="1">
          <![CDATA[t23]]>
          <graphics count="1">
            <graphic xoff="14.00" yoff="-21.00" x="1059.00" y="214.00" id="2540" net="1" show="1" grparent="2548" state="1" pen="0,0,0" brush="255,255,255" thickness="1"/>
          </graphics>
        </attribute>
        <attribute name="ID" id="2541" net="1">
          <![CDATA[46]]>
          <graphics count="1">
            <graphic xoff="25.00" yoff="20.00" x="1070.00" y="255.00" id="2542" net="1" show="0" grparent="2548" state="1" pen="0,0,0" brush="255,255,255" thickness="1"/>
          </graphics>
        </attribute>
        <attribute name="Logic" id="2543" net="1">
          <![CDATA[0]]>
          <graphics count="0"/>
        </attribute>
        <attribute name="Comment" id="2544" net="1">
          <![CDATA[]]>
          <graphics count="1">
            <graphic xoff="40.00" x="1085.00" y="235.00" id="2545" net="1" show="1" grparent="2548" state="1" pen="0,0,0" brush="255,255,255" thickness="1"/>
          </graphics>
        </attribute>
        <attribute name="FunctionList" type="ColList" id="2546" net="1">
          <colList row_count="1" col_count="2" active_row="0" active_col="0">
            <colList_head>
              <colList_colLabel>
                <![CDATA[Function set]]>
              </colList_colLabel>
              <colList_colLabel>
                <![CDATA[Function]]>
              </colList_colLabel>
            </colList_head>
            <colList_body>
              <colList_row nr="0">
                <colList_col nr="0">
                  <![CDATA[Main]]>
                </colList_col>
                <colList_col nr="1">
                  <![CDATA[ATM_n*ma3*DSB/(DSB+mm2)]]>
                </colList_col>
              </colList_row>
            </colList_body>
          </colList>
          <graphics count="1">
            <graphic xoff="25.00" yoff="30.00" x="1070.00" y="265.00" id="2547" net="1" show="0" grparent="2548" state="1" pen="0,0,0" brush="255,255,255" thickness="1"/>
          </graphics>
        </attribute>
        <graphics count="1">
          <graphic x="1045.00" y="235.00" id="2548" net="1" show="1" w="20.00" h="20.00" state="1" pen="128,128,128" brush="255,255,255" thickness="3"/>
        </graphics>
      </node>
      <node id="2590" net="1">
        <attribute name="Name" id="2591" net="1">
          <![CDATA[t24]]>
          <graphics count="1">
            <graphic xoff="-27.00" yoff="-2.00" x="968.00" y="238.00" id="2592" net="1" show="1" grparent="2600" state="1" pen="0,0,0" brush="255,255,255" thickness="1"/>
          </graphics>
        </attribute>
        <attribute name="ID" id="2593" net="1">
          <![CDATA[47]]>
          <graphics count="1">
            <graphic xoff="25.00" yoff="20.00" x="1020.00" y="260.00" id="2594" net="1" show="0" grparent="2600" state="1" pen="0,0,0" brush="255,255,255" thickness="1"/>
          </graphics>
        </attribute>
        <attribute name="Logic" id="2595" net="1">
          <![CDATA[0]]>
          <graphics count="0"/>
        </attribute>
        <attribute name="Comment" id="2596" net="1">
          <![CDATA[]]>
          <graphics count="1">
            <graphic xoff="40.00" x="1035.00" y="240.00" id="2597" net="1" show="1" grparent="2600" state="1" pen="0,0,0" brush="255,255,255" thickness="1"/>
          </graphics>
        </attribute>
        <attribute name="FunctionList" type="ColList" id="2598" net="1">
          <colList row_count="1" col_count="2" active_row="0" active_col="0">
            <colList_head>
              <colList_colLabel>
                <![CDATA[Function set]]>
              </colList_colLabel>
              <colList_colLabel>
                <![CDATA[Function]]>
              </colList_colLabel>
            </colList_head>
            <colList_body>
              <colList_row nr="0">
                <colList_col nr="0">
                  <![CDATA[Main]]>
                </colList_col>
                <colList_col nr="1">
                  <![CDATA[MassAction(md2)]]>
                </colList_col>
              </colList_row>
            </colList_body>
          </colList>
          <graphics count="1">
            <graphic xoff="25.00" yoff="30.00" x="1020.00" y="270.00" id="2599" net="1" show="0" grparent="2600" state="1" pen="0,0,0" brush="255,255,255" thickness="1"/>
          </graphics>
        </attribute>
        <graphics count="1">
          <graphic x="995.00" y="240.00" id="2600" net="1" show="1" w="20.00" h="20.00" state="1" pen="128,128,128" brush="255,255,255" thickness="3"/>
        </graphics>
      </node>
      <node id="2613" net="1">
        <attribute name="Name" id="2614" net="1">
          <![CDATA[t25]]>
          <graphics count="1">
            <graphic xoff="24.00" yoff="3.00" x="1184.00" y="313.00" id="2615" net="1" show="1" grparent="2623" state="1" pen="0,0,0" brush="255,255,255" thickness="1"/>
          </graphics>
        </attribute>
        <attribute name="ID" id="2616" net="1">
          <![CDATA[48]]>
          <graphics count="1">
            <graphic xoff="25.00" yoff="20.00" x="1185.00" y="330.00" id="2617" net="1" show="0" grparent="2623" state="1" pen="0,0,0" brush="255,255,255" thickness="1"/>
          </graphics>
        </attribute>
        <attribute name="Logic" id="2618" net="1">
          <![CDATA[0]]>
          <graphics count="0"/>
        </attribute>
        <attribute name="Comment" id="2619" net="1">
          <![CDATA[]]>
          <graphics count="1">
            <graphic xoff="40.00" x="1200.00" y="310.00" id="2620" net="1" show="1" grparent="2623" state="1" pen="0,0,0" brush="255,255,255" thickness="1"/>
          </graphics>
        </attribute>
        <attribute name="FunctionList" type="ColList" id="2621" net="1">
          <colList row_count="1" col_count="2" active_row="0" active_col="0">
            <colList_head>
              <colList_colLabel>
                <![CDATA[Function set]]>
              </colList_colLabel>
              <colList_colLabel>
                <![CDATA[Function]]>
              </colList_colLabel>
            </colList_head>
            <colList_body>
              <colList_row nr="0">
                <colList_col nr="0">
                  <![CDATA[Main]]>
                </colList_col>
                <colList_col nr="1">
                  <![CDATA[mc2*WIP1_n*ATM_an]]>
                </colList_col>
              </colList_row>
            </colList_body>
          </colList>
          <graphics count="1">
            <graphic xoff="25.00" yoff="30.00" x="1185.00" y="340.00" id="2622" net="1" show="0" grparent="2623" state="1" pen="0,0,0" brush="255,255,255" thickness="1"/>
          </graphics>
        </attribute>
        <graphics count="1">
          <graphic x="1160.00" y="310.00" id="2623" net="1" show="1" w="20.00" h="20.00" state="1" pen="128,128,128" brush="255,255,255" thickness="3"/>
        </graphics>
      </node>
      <node id="2679" net="1">
        <attribute name="Name" id="2680" net="1">
          <![CDATA[t26]]>
          <graphics count="1">
            <graphic xoff="21.00" yoff="-5.00" x="1176.00" y="235.00" id="2681" net="1" show="1" grparent="2689" state="1" pen="0,0,0" brush="255,255,255" thickness="1"/>
          </graphics>
        </attribute>
        <attribute name="ID" id="2682" net="1">
          <![CDATA[49]]>
          <graphics count="1">
            <graphic xoff="25.00" yoff="20.00" x="1180.00" y="260.00" id="2683" net="1" show="0" grparent="2689" state="1" pen="0,0,0" brush="255,255,255" thickness="1"/>
          </graphics>
        </attribute>
        <attribute name="Logic" id="2684" net="1">
          <![CDATA[0]]>
          <graphics count="0"/>
        </attribute>
        <attribute name="Comment" id="2685" net="1">
          <![CDATA[]]>
          <graphics count="1">
            <graphic xoff="40.00" x="1195.00" y="240.00" id="2686" net="1" show="1" grparent="2689" state="1" pen="0,0,0" brush="255,255,255" thickness="1"/>
          </graphics>
        </attribute>
        <attribute name="FunctionList" type="ColList" id="2687" net="1">
          <colList row_count="1" col_count="2" active_row="0" active_col="0">
            <colList_head>
              <colList_colLabel>
                <![CDATA[Function set]]>
              </colList_colLabel>
              <colList_colLabel>
                <![CDATA[Function]]>
              </colList_colLabel>
            </colList_head>
            <colList_body>
              <colList_row nr="0">
                <colList_col nr="0">
                  <![CDATA[Main]]>
                </colList_col>
                <colList_col nr="1">
                  <![CDATA[ma4*ATM_pn*MRN_pn]]>
                </colList_col>
              </colList_row>
            </colList_body>
          </colList>
          <graphics count="1">
            <graphic xoff="25.00" yoff="30.00" x="1180.00" y="270.00" id="2688" net="1" show="0" grparent="2689" state="1" pen="0,0,0" brush="255,255,255" thickness="1"/>
          </graphics>
        </attribute>
        <graphics count="1">
          <graphic x="1155.00" y="240.00" id="2689" net="1" show="1" w="20.00" h="20.00" state="1" pen="128,128,128" brush="255,255,255" thickness="3"/>
        </graphics>
      </node>
      <node id="2714" net="1">
        <attribute name="Name" id="2715" net="1">
          <![CDATA[t28]]>
          <graphics count="1">
            <graphic xoff="19.00" yoff="-22.00" x="1239.00" y="213.00" id="2716" net="1" show="1" grparent="2724" state="1" pen="0,0,0" brush="255,255,255" thickness="1"/>
          </graphics>
        </attribute>
        <attribute name="ID" id="2717" net="1">
          <![CDATA[50]]>
          <graphics count="1">
            <graphic xoff="25.00" yoff="20.00" x="1245.00" y="255.00" id="2718" net="1" show="0" grparent="2724" state="1" pen="0,0,0" brush="255,255,255" thickness="1"/>
          </graphics>
        </attribute>
        <attribute name="Logic" id="2719" net="1">
          <![CDATA[0]]>
          <graphics count="0"/>
        </attribute>
        <attribute name="Comment" id="2720" net="1">
          <![CDATA[]]>
          <graphics count="1">
            <graphic xoff="77.00" x="1297.00" y="235.00" id="2721" net="1" show="1" grparent="2724" state="1" pen="0,0,0" brush="255,255,255" thickness="1"/>
          </graphics>
        </attribute>
        <attribute name="FunctionList" type="ColList" id="2722" net="1">
          <colList row_count="1" col_count="2" active_row="0" active_col="0">
            <colList_head>
              <colList_colLabel>
                <![CDATA[Function set]]>
              </colList_colLabel>
              <colList_colLabel>
                <![CDATA[Function]]>
              </colList_colLabel>
            </colList_head>
            <colList_body>
              <colList_row nr="0">
                <colList_col nr="0">
                  <![CDATA[Main]]>
                </colList_col>
                <colList_col nr="1">
                  <![CDATA[MassAction(md2)]]>
                </colList_col>
              </colList_row>
            </colList_body>
          </colList>
          <graphics count="1">
            <graphic xoff="25.00" yoff="30.00" x="1245.00" y="265.00" id="2723" net="1" show="0" grparent="2724" state="1" pen="0,0,0" brush="255,255,255" thickness="1"/>
          </graphics>
        </attribute>
        <graphics count="1">
          <graphic x="1220.00" y="235.00" id="2724" net="1" show="1" w="20.00" h="20.00" state="1" pen="128,128,128" brush="255,255,255" thickness="3"/>
        </graphics>
      </node>
      <node id="2737" net="1">
        <attribute name="Name" id="2738" net="1">
          <![CDATA[t27]]>
          <graphics count="1">
            <graphic xoff="-22.00" yoff="-2.00" x="1073.00" y="238.00" id="2739" net="1" show="1" grparent="2747" state="1" pen="0,0,0" brush="255,255,255" thickness="1"/>
          </graphics>
        </attribute>
        <attribute name="ID" id="2740" net="1">
          <![CDATA[51]]>
          <graphics count="1">
            <graphic xoff="25.00" yoff="20.00" x="1120.00" y="260.00" id="2741" net="1" show="0" grparent="2747" state="1" pen="0,0,0" brush="255,255,255" thickness="1"/>
          </graphics>
        </attribute>
        <attribute name="Logic" id="2742" net="1">
          <![CDATA[0]]>
          <graphics count="0"/>
        </attribute>
        <attribute name="Comment" id="2743" net="1">
          <![CDATA[]]>
          <graphics count="1">
            <graphic xoff="40.00" x="1135.00" y="240.00" id="2744" net="1" show="1" grparent="2747" state="1" pen="0,0,0" brush="255,255,255" thickness="1"/>
          </graphics>
        </attribute>
        <attribute name="FunctionList" type="ColList" id="2745" net="1">
          <colList row_count="1" col_count="2" active_row="0" active_col="0">
            <colList_head>
              <colList_colLabel>
                <![CDATA[Function set]]>
              </colList_colLabel>
              <colList_colLabel>
                <![CDATA[Function]]>
              </colList_colLabel>
            </colList_head>
            <colList_body>
              <colList_row nr="0">
                <colList_col nr="0">
                  <![CDATA[Main]]>
                </colList_col>
                <colList_col nr="1">
                  <![CDATA[MassAction(md2)]]>
                </colList_col>
              </colList_row>
            </colList_body>
          </colList>
          <graphics count="1">
            <graphic xoff="25.00" yoff="30.00" x="1120.00" y="270.00" id="2746" net="1" show="0" grparent="2747" state="1" pen="0,0,0" brush="255,255,255" thickness="1"/>
          </graphics>
        </attribute>
        <graphics count="1">
          <graphic x="1095.00" y="240.00" id="2747" net="1" show="1" w="20.00" h="20.00" state="1" pen="128,128,128" brush="255,255,255" thickness="3"/>
        </graphics>
      </node>
      <node id="2772" net="1">
        <attribute name="Name" id="2773" net="1">
          <![CDATA[t29]]>
          <graphics count="1">
            <graphic xoff="-1.00" yoff="20.00" x="925.00" y="436.00" id="2774" net="1" show="1" grparent="2782" state="1" pen="0,0,0" brush="255,255,255" thickness="1"/>
          </graphics>
        </attribute>
        <attribute name="ID" id="2775" net="1">
          <![CDATA[52]]>
          <graphics count="1">
            <graphic xoff="25.00" yoff="20.00" x="951.00" y="436.00" id="2776" net="1" show="0" grparent="2782" state="1" pen="0,0,0" brush="255,255,255" thickness="1"/>
          </graphics>
        </attribute>
        <attribute name="Logic" id="2777" net="1">
          <![CDATA[0]]>
          <graphics count="0"/>
        </attribute>
        <attribute name="Comment" id="2778" net="1">
          <![CDATA[]]>
          <graphics count="1">
            <graphic xoff="40.00" x="966.00" y="416.00" id="2779" net="1" show="1" grparent="2782" state="1" pen="0,0,0" brush="255,255,255" thickness="1"/>
          </graphics>
        </attribute>
        <attribute name="FunctionList" type="ColList" id="2780" net="1">
          <colList row_count="1" col_count="2" active_row="0" active_col="0">
            <colList_head>
              <colList_colLabel>
                <![CDATA[Function set]]>
              </colList_colLabel>
              <colList_colLabel>
                <![CDATA[Function]]>
              </colList_colLabel>
            </colList_head>
            <colList_body>
              <colList_row nr="0">
                <colList_col nr="0">
                  <![CDATA[Main]]>
                </colList_col>
                <colList_col nr="1">
                  <![CDATA[mt2*CHK2_t]]>
                </colList_col>
              </colList_row>
            </colList_body>
          </colList>
          <graphics count="1">
            <graphic xoff="25.00" yoff="30.00" x="951.00" y="446.00" id="2781" net="1" show="0" grparent="2782" state="1" pen="0,0,0" brush="255,255,255" thickness="1"/>
          </graphics>
        </attribute>
        <graphics count="1">
          <graphic x="926.00" y="416.00" id="2782" net="1" show="1" w="20.00" h="20.00" state="1" pen="128,128,128" brush="255,255,255" thickness="3"/>
        </graphics>
      </node>
      <node id="2807" net="1">
        <attribute name="Name" id="2808" net="1">
          <![CDATA[t30]]>
          <graphics count="1">
            <graphic xoff="1.00" yoff="23.00" x="1037.00" y="469.00" id="2809" net="1" show="1" grparent="2817" state="1" pen="0,0,0" brush="255,255,255" thickness="1"/>
          </graphics>
        </attribute>
        <attribute name="ID" id="2810" net="1">
          <![CDATA[53]]>
          <graphics count="1">
            <graphic xoff="25.00" yoff="20.00" x="1061.00" y="466.00" id="2811" net="1" show="0" grparent="2817" state="1" pen="0,0,0" brush="255,255,255" thickness="1"/>
          </graphics>
        </attribute>
        <attribute name="Logic" id="2812" net="1">
          <![CDATA[0]]>
          <graphics count="0"/>
        </attribute>
        <attribute name="Comment" id="2813" net="1">
          <![CDATA[]]>
          <graphics count="1">
            <graphic xoff="100.00" x="1136.00" y="446.00" id="2814" net="1" show="1" grparent="2817" state="1" pen="0,0,0" brush="255,255,255" thickness="1"/>
          </graphics>
        </attribute>
        <attribute name="FunctionList" type="ColList" id="2815" net="1">
          <colList row_count="1" col_count="2" active_row="0" active_col="0">
            <colList_head>
              <colList_colLabel>
                <![CDATA[Function set]]>
              </colList_colLabel>
              <colList_colLabel>
                <![CDATA[Function]]>
              </colList_colLabel>
            </colList_head>
            <colList_body>
              <colList_row nr="0">
                <colList_col nr="0">
                  <![CDATA[Main]]>
                </colList_col>
                <colList_col nr="1">
                  <![CDATA[mc3*WIP1_n*CHK2_pn]]>
                </colList_col>
              </colList_row>
            </colList_body>
          </colList>
          <graphics count="1">
            <graphic xoff="25.00" yoff="30.00" x="1061.00" y="476.00" id="2816" net="1" show="0" grparent="2817" state="1" pen="0,0,0" brush="255,255,255" thickness="1"/>
          </graphics>
        </attribute>
        <graphics count="1">
          <graphic x="1036.00" y="446.00" id="2817" net="1" show="1" w="20.00" h="20.00" state="1" pen="128,128,128" brush="255,255,255" thickness="3"/>
        </graphics>
      </node>
      <node id="2848" net="1">
        <attribute name="Name" id="2849" net="1">
          <![CDATA[t31]]>
          <graphics count="1">
            <graphic xoff="24.00" yoff="-3.00" x="1060.00" y="388.00" id="2850" net="1" show="1" grparent="2858" state="1" pen="0,0,0" brush="255,255,255" thickness="1"/>
          </graphics>
        </attribute>
        <attribute name="ID" id="2851" net="1">
          <![CDATA[54]]>
          <graphics count="1">
            <graphic xoff="25.00" yoff="20.00" x="1061.00" y="411.00" id="2852" net="1" show="0" grparent="2858" state="1" pen="0,0,0" brush="255,255,255" thickness="1"/>
          </graphics>
        </attribute>
        <attribute name="Logic" id="2853" net="1">
          <![CDATA[0]]>
          <graphics count="0"/>
        </attribute>
        <attribute name="Comment" id="2854" net="1">
          <![CDATA[]]>
          <graphics count="1">
            <graphic xoff="40.00" x="1076.00" y="391.00" id="2855" net="1" show="1" grparent="2858" state="1" pen="0,0,0" brush="255,255,255" thickness="1"/>
          </graphics>
        </attribute>
        <attribute name="FunctionList" type="ColList" id="2856" net="1">
          <colList row_count="1" col_count="2" active_row="0" active_col="0">
            <colList_head>
              <colList_colLabel>
                <![CDATA[Function set]]>
              </colList_colLabel>
              <colList_colLabel>
                <![CDATA[Function]]>
              </colList_colLabel>
            </colList_head>
            <colList_body>
              <colList_row nr="0">
                <colList_col nr="0">
                  <![CDATA[Main]]>
                </colList_col>
                <colList_col nr="1">
                  <![CDATA[ma5*ATM_an*CHK2_n]]>
                </colList_col>
              </colList_row>
            </colList_body>
          </colList>
          <graphics count="1">
            <graphic xoff="25.00" yoff="30.00" x="1061.00" y="421.00" id="2857" net="1" show="0" grparent="2858" state="1" pen="0,0,0" brush="255,255,255" thickness="1"/>
          </graphics>
        </attribute>
        <graphics count="1">
          <graphic x="1036.00" y="391.00" id="2858" net="1" show="1" w="20.00" h="20.00" state="1" pen="128,128,128" brush="255,255,255" thickness="3"/>
        </graphics>
      </node>
      <node id="2883" net="1">
        <attribute name="Name" id="2884" net="1">
          <![CDATA[t32]]>
          <graphics count="1">
            <graphic xoff="-1.00" yoff="-18.00" x="970.00" y="358.00" id="2885" net="1" show="1" grparent="2893" state="1" pen="0,0,0" brush="255,255,255" thickness="1"/>
          </graphics>
        </attribute>
        <attribute name="ID" id="2886" net="1">
          <![CDATA[55]]>
          <graphics count="1">
            <graphic xoff="25.00" yoff="20.00" x="996.00" y="396.00" id="2887" net="1" show="0" grparent="2893" state="1" pen="0,0,0" brush="255,255,255" thickness="1"/>
          </graphics>
        </attribute>
        <attribute name="Logic" id="2888" net="1">
          <![CDATA[0]]>
          <graphics count="0"/>
        </attribute>
        <attribute name="Comment" id="2889" net="1">
          <![CDATA[]]>
          <graphics count="1">
            <graphic xoff="40.00" x="1011.00" y="376.00" id="2890" net="1" show="1" grparent="2893" state="1" pen="0,0,0" brush="255,255,255" thickness="1"/>
          </graphics>
        </attribute>
        <attribute name="FunctionList" type="ColList" id="2891" net="1">
          <colList row_count="1" col_count="2" active_row="0" active_col="0">
            <colList_head>
              <colList_colLabel>
                <![CDATA[Function set]]>
              </colList_colLabel>
              <colList_colLabel>
                <![CDATA[Function]]>
              </colList_colLabel>
            </colList_head>
            <colList_body>
              <colList_row nr="0">
                <colList_col nr="0">
                  <![CDATA[Main]]>
                </colList_col>
                <colList_col nr="1">
                  <![CDATA[MassAction(md4)]]>
                </colList_col>
              </colList_row>
            </colList_body>
          </colList>
          <graphics count="1">
            <graphic xoff="25.00" yoff="30.00" x="996.00" y="406.00" id="2892" net="1" show="0" grparent="2893" state="1" pen="0,0,0" brush="255,255,255" thickness="1"/>
          </graphics>
        </attribute>
        <graphics count="1">
          <graphic x="971.00" y="376.00" id="2893" net="1" show="1" w="20.00" h="20.00" state="1" pen="128,128,128" brush="255,255,255" thickness="3"/>
        </graphics>
      </node>
      <node id="2906" net="1">
        <attribute name="Name" id="2907" net="1">
          <![CDATA[t33]]>
          <graphics count="1">
            <graphic xoff="23.00" yoff="1.00" x="1129.00" y="382.00" id="2908" net="1" show="1" grparent="2916" state="1" pen="0,0,0" brush="255,255,255" thickness="1"/>
          </graphics>
        </attribute>
        <attribute name="ID" id="2909" net="1">
          <![CDATA[56]]>
          <graphics count="1">
            <graphic xoff="25.00" yoff="20.00" x="1131.00" y="401.00" id="2910" net="1" show="0" grparent="2916" state="1" pen="0,0,0" brush="255,255,255" thickness="1"/>
          </graphics>
        </attribute>
        <attribute name="Logic" id="2911" net="1">
          <![CDATA[0]]>
          <graphics count="0"/>
        </attribute>
        <attribute name="Comment" id="2912" net="1">
          <![CDATA[]]>
          <graphics count="1">
            <graphic xoff="40.00" x="1146.00" y="381.00" id="2913" net="1" show="1" grparent="2916" state="1" pen="0,0,0" brush="255,255,255" thickness="1"/>
          </graphics>
        </attribute>
        <attribute name="FunctionList" type="ColList" id="2914" net="1">
          <colList row_count="1" col_count="2" active_row="0" active_col="0">
            <colList_head>
              <colList_colLabel>
                <![CDATA[Function set]]>
              </colList_colLabel>
              <colList_colLabel>
                <![CDATA[Function]]>
              </colList_colLabel>
            </colList_head>
            <colList_body>
              <colList_row nr="0">
                <colList_col nr="0">
                  <![CDATA[Main]]>
                </colList_col>
                <colList_col nr="1">
                  <![CDATA[MassAction(md4)]]>
                </colList_col>
              </colList_row>
            </colList_body>
          </colList>
          <graphics count="1">
            <graphic xoff="25.00" yoff="30.00" x="1131.00" y="411.00" id="2915" net="1" show="0" grparent="2916" state="1" pen="0,0,0" brush="255,255,255" thickness="1"/>
          </graphics>
        </attribute>
        <graphics count="1">
          <graphic x="1106.00" y="381.00" id="2916" net="1" show="1" w="20.00" h="20.00" state="1" pen="128,128,128" brush="255,255,255" thickness="3"/>
        </graphics>
      </node>
      <node id="2951" net="1">
        <attribute name="Name" id="2952" net="1">
          <![CDATA[t34]]>
          <graphics count="1">
            <graphic xoff="-1.00" yoff="-19.00" x="1099.00" y="131.00" id="2953" net="1" show="1" grparent="2961" state="1" pen="0,0,0" brush="255,255,255" thickness="1"/>
          </graphics>
        </attribute>
        <attribute name="ID" id="2954" net="1">
          <![CDATA[57]]>
          <graphics count="1">
            <graphic xoff="25.00" yoff="20.00" x="1125.00" y="170.00" id="2955" net="1" show="0" grparent="2961" state="1" pen="0,0,0" brush="255,255,255" thickness="1"/>
          </graphics>
        </attribute>
        <attribute name="Logic" id="2956" net="1">
          <![CDATA[0]]>
          <graphics count="0"/>
        </attribute>
        <attribute name="Comment" id="2957" net="1">
          <![CDATA[]]>
          <graphics count="1">
            <graphic xoff="40.00" x="1140.00" y="150.00" id="2958" net="1" show="1" grparent="2961" state="1" pen="0,0,0" brush="255,255,255" thickness="1"/>
          </graphics>
        </attribute>
        <attribute name="FunctionList" type="ColList" id="2959" net="1">
          <colList row_count="1" col_count="2" active_row="0" active_col="0">
            <colList_head>
              <colList_colLabel>
                <![CDATA[Function set]]>
              </colList_colLabel>
              <colList_colLabel>
                <![CDATA[Function]]>
              </colList_colLabel>
            </colList_head>
            <colList_body>
              <colList_row nr="0">
                <colList_col nr="0">
                  <![CDATA[Main]]>
                </colList_col>
                <colList_col nr="1">
                  <![CDATA[ma6*ATM_pn+(ma7*DSB/(DSB+mm3))*(MRN_tot-MRN_pn)]]>
                </colList_col>
              </colList_row>
            </colList_body>
          </colList>
          <graphics count="1">
            <graphic xoff="25.00" yoff="30.00" x="1125.00" y="180.00" id="2960" net="1" show="0" grparent="2961" state="1" pen="0,0,0" brush="255,255,255" thickness="1"/>
          </graphics>
        </attribute>
        <graphics count="1">
          <graphic x="1100.00" y="150.00" id="2961" net="1" show="1" w="20.00" h="20.00" state="1" pen="128,128,128" brush="255,255,255" thickness="3"/>
        </graphics>
      </node>
      <node id="2986" net="1">
        <attribute name="Name" id="2987" net="1">
          <![CDATA[t35]]>
          <graphics count="1">
            <graphic xoff="25.00" yoff="1.00" x="1185.00" y="111.00" id="2988" net="1" show="1" grparent="2996" state="1" pen="0,0,0" brush="255,255,255" thickness="1"/>
          </graphics>
        </attribute>
        <attribute name="ID" id="2989" net="1">
          <![CDATA[58]]>
          <graphics count="1">
            <graphic xoff="25.00" yoff="20.00" x="1185.00" y="130.00" id="2990" net="1" show="0" grparent="2996" state="1" pen="0,0,0" brush="255,255,255" thickness="1"/>
          </graphics>
        </attribute>
        <attribute name="Logic" id="2991" net="1">
          <![CDATA[0]]>
          <graphics count="0"/>
        </attribute>
        <attribute name="Comment" id="2992" net="1">
          <![CDATA[]]>
          <graphics count="1">
            <graphic xoff="40.00" x="1200.00" y="110.00" id="2993" net="1" show="1" grparent="2996" state="1" pen="0,0,0" brush="255,255,255" thickness="1"/>
          </graphics>
        </attribute>
        <attribute name="FunctionList" type="ColList" id="2994" net="1">
          <colList row_count="1" col_count="2" active_row="0" active_col="0">
            <colList_head>
              <colList_colLabel>
                <![CDATA[Function set]]>
              </colList_colLabel>
              <colList_colLabel>
                <![CDATA[Function]]>
              </colList_colLabel>
            </colList_head>
            <colList_body>
              <colList_row nr="0">
                <colList_col nr="0">
                  <![CDATA[Main]]>
                </colList_col>
                <colList_col nr="1">
                  <![CDATA[MassAction(mc4)]]>
                </colList_col>
              </colList_row>
            </colList_body>
          </colList>
          <graphics count="1">
            <graphic xoff="25.00" yoff="30.00" x="1185.00" y="140.00" id="2995" net="1" show="0" grparent="2996" state="1" pen="0,0,0" brush="255,255,255" thickness="1"/>
          </graphics>
        </attribute>
        <graphics count="1">
          <graphic x="1160.00" y="110.00" id="2996" net="1" show="1" w="20.00" h="20.00" state="1" pen="128,128,128" brush="255,255,255" thickness="3"/>
        </graphics>
      </node>
      <node id="3021" net="1">
        <attribute name="Name" id="3022" net="1">
          <![CDATA[t36]]>
          <graphics count="1">
            <graphic xoff="-25.00" yoff="-1.00" x="590.00" y="234.00" id="3023" net="1" show="1" grparent="3031" state="1" pen="0,0,0" brush="255,255,255" thickness="1"/>
          </graphics>
        </attribute>
        <attribute name="ID" id="3024" net="1">
          <![CDATA[59]]>
          <graphics count="1">
            <graphic xoff="25.00" yoff="20.00" x="640.00" y="255.00" id="3025" net="1" show="0" grparent="3031" state="1" pen="0,0,0" brush="255,255,255" thickness="1"/>
          </graphics>
        </attribute>
        <attribute name="Logic" id="3026" net="1">
          <![CDATA[0]]>
          <graphics count="0"/>
        </attribute>
        <attribute name="Comment" id="3027" net="1">
          <![CDATA[]]>
          <graphics count="1">
            <graphic xoff="40.00" x="655.00" y="235.00" id="3028" net="1" show="1" grparent="3031" state="1" pen="0,0,0" brush="255,255,255" thickness="1"/>
          </graphics>
        </attribute>
        <attribute name="FunctionList" type="ColList" id="3029" net="1">
          <colList row_count="1" col_count="2" active_row="0" active_col="0">
            <colList_head>
              <colList_colLabel>
                <![CDATA[Function set]]>
              </colList_colLabel>
              <colList_colLabel>
                <![CDATA[Function]]>
              </colList_colLabel>
            </colList_head>
            <colList_body>
              <colList_row nr="0">
                <colList_col nr="0">
                  <![CDATA[Main]]>
                </colList_col>
                <colList_col nr="1">
                  <![CDATA[ma5*ATM_an*(CREB_tot-CREB_pn)]]>
                </colList_col>
              </colList_row>
            </colList_body>
          </colList>
          <graphics count="1">
            <graphic xoff="25.00" yoff="30.00" x="640.00" y="265.00" id="3030" net="1" show="0" grparent="3031" state="1" pen="0,0,0" brush="255,255,255" thickness="1"/>
          </graphics>
        </attribute>
        <graphics count="1">
          <graphic x="615.00" y="235.00" id="3031" net="1" show="1" w="20.00" h="20.00" state="1" pen="128,128,128" brush="255,255,255" thickness="3"/>
        </graphics>
      </node>
      <node id="3032" net="1">
        <attribute name="Name" id="3033" net="1">
          <![CDATA[t37]]>
          <graphics count="1">
            <graphic xoff="25.00" yoff="20.00" x="710.00" y="215.00" id="3034" net="1" show="1" grparent="3042" state="1" pen="0,0,0" brush="255,255,255" thickness="1"/>
          </graphics>
        </attribute>
        <attribute name="ID" id="3035" net="1">
          <![CDATA[60]]>
          <graphics count="1">
            <graphic xoff="25.00" yoff="20.00" x="710.00" y="215.00" id="3036" net="1" show="0" grparent="3042" state="1" pen="0,0,0" brush="255,255,255" thickness="1"/>
          </graphics>
        </attribute>
        <attribute name="Logic" id="3037" net="1">
          <![CDATA[0]]>
          <graphics count="0"/>
        </attribute>
        <attribute name="Comment" id="3038" net="1">
          <![CDATA[]]>
          <graphics count="1">
            <graphic xoff="115.00" yoff="-15.00" x="800.00" y="180.00" id="3039" net="1" show="1" grparent="3042" state="1" pen="0,0,0" brush="255,255,255" thickness="1"/>
          </graphics>
        </attribute>
        <attribute name="FunctionList" type="ColList" id="3040" net="1">
          <colList row_count="1" col_count="2" active_row="0" active_col="0">
            <colList_head>
              <colList_colLabel>
                <![CDATA[Function set]]>
              </colList_colLabel>
              <colList_colLabel>
                <![CDATA[Function]]>
              </colList_colLabel>
            </colList_head>
            <colList_body>
              <colList_row nr="0">
                <colList_col nr="0">
                  <![CDATA[Main]]>
                </colList_col>
                <colList_col nr="1">
                  <![CDATA[MassAction(mc5)]]>
                </colList_col>
              </colList_row>
            </colList_body>
          </colList>
          <graphics count="1">
            <graphic xoff="25.00" yoff="30.00" x="710.00" y="225.00" id="3041" net="1" show="0" grparent="3042" state="1" pen="0,0,0" brush="255,255,255" thickness="1"/>
          </graphics>
        </attribute>
        <graphics count="1">
          <graphic x="685.00" y="195.00" id="3042" net="1" show="1" w="20.00" h="20.00" state="1" pen="128,128,128" brush="255,255,255" thickness="3"/>
        </graphics>
      </node>
      <node id="3079" net="1">
        <attribute name="Name" id="3080" net="1">
          <![CDATA[t38]]>
          <graphics count="1">
            <graphic xoff="-1.00" yoff="19.00" x="984.00" y="634.00" id="3081" net="1" show="1" grparent="3089" state="1" pen="0,0,0" brush="255,255,255" thickness="1"/>
          </graphics>
        </attribute>
        <attribute name="ID" id="3082" net="1">
          <![CDATA[61]]>
          <graphics count="1">
            <graphic xoff="25.00" yoff="20.00" x="1010.00" y="635.00" id="3083" net="1" show="0" grparent="3089" state="1" pen="0,0,0" brush="255,255,255" thickness="1"/>
          </graphics>
        </attribute>
        <attribute name="Logic" id="3084" net="1">
          <![CDATA[0]]>
          <graphics count="0"/>
        </attribute>
        <attribute name="Comment" id="3085" net="1">
          <![CDATA[]]>
          <graphics count="1">
            <graphic xoff="40.00" x="1025.00" y="615.00" id="3086" net="1" show="1" grparent="3089" state="1" pen="0,0,0" brush="255,255,255" thickness="1"/>
          </graphics>
        </attribute>
        <attribute name="FunctionList" type="ColList" id="3087" net="1">
          <colList row_count="1" col_count="2" active_row="0" active_col="0">
            <colList_head>
              <colList_colLabel>
                <![CDATA[Function set]]>
              </colList_colLabel>
              <colList_colLabel>
                <![CDATA[Function]]>
              </colList_colLabel>
            </colList_head>
            <colList_body>
              <colList_row nr="0">
                <colList_col nr="0">
                  <![CDATA[Main]]>
                </colList_col>
                <colList_col nr="1">
                  <![CDATA[wt1*WIP1_t]]>
                </colList_col>
              </colList_row>
            </colList_body>
          </colList>
          <graphics count="1">
            <graphic xoff="25.00" yoff="30.00" x="1010.00" y="645.00" id="3088" net="1" show="0" grparent="3089" state="1" pen="0,0,0" brush="255,255,255" thickness="1"/>
          </graphics>
        </attribute>
        <graphics count="1">
          <graphic x="985.00" y="615.00" id="3089" net="1" show="1" w="20.00" h="20.00" state="1" pen="128,128,128" brush="255,255,255" thickness="3"/>
        </graphics>
      </node>
      <node id="3108" net="1">
        <attribute name="Name" id="3109" net="1">
          <![CDATA[t39]]>
          <graphics count="1">
            <graphic yoff="20.00" x="1135.00" y="635.00" id="3110" net="1" show="1" grparent="3118" state="1" pen="0,0,0" brush="255,255,255" thickness="1"/>
          </graphics>
        </attribute>
        <attribute name="ID" id="3111" net="1">
          <![CDATA[62]]>
          <graphics count="1">
            <graphic xoff="25.00" yoff="20.00" x="1160.00" y="635.00" id="3112" net="1" show="0" grparent="3118" state="1" pen="0,0,0" brush="255,255,255" thickness="1"/>
          </graphics>
        </attribute>
        <attribute name="Logic" id="3113" net="1">
          <![CDATA[0]]>
          <graphics count="0"/>
        </attribute>
        <attribute name="Comment" id="3114" net="1">
          <![CDATA[]]>
          <graphics count="1">
            <graphic xoff="40.00" x="1175.00" y="615.00" id="3115" net="1" show="1" grparent="3118" state="1" pen="0,0,0" brush="255,255,255" thickness="1"/>
          </graphics>
        </attribute>
        <attribute name="FunctionList" type="ColList" id="3116" net="1">
          <colList row_count="1" col_count="2" active_row="0" active_col="0">
            <colList_head>
              <colList_colLabel>
                <![CDATA[Function set]]>
              </colList_colLabel>
              <colList_colLabel>
                <![CDATA[Function]]>
              </colList_colLabel>
            </colList_head>
            <colList_body>
              <colList_row nr="0">
                <colList_col nr="0">
                  <![CDATA[Main]]>
                </colList_col>
                <colList_col nr="1">
                  <![CDATA[MassAction(wd4)]]>
                </colList_col>
              </colList_row>
            </colList_body>
          </colList>
          <graphics count="1">
            <graphic xoff="25.00" yoff="30.00" x="1160.00" y="645.00" id="3117" net="1" show="0" grparent="3118" state="1" pen="0,0,0" brush="255,255,255" thickness="1"/>
          </graphics>
        </attribute>
        <graphics count="1">
          <graphic x="1135.00" y="615.00" id="3118" net="1" show="1" w="20.00" h="20.00" state="1" pen="128,128,128" brush="255,255,255" thickness="3"/>
        </graphics>
      </node>
      <node id="3137" net="1">
        <attribute name="Name" id="3138" net="1">
          <![CDATA[t40]]>
          <graphics count="1">
            <graphic xoff="-7.00" yoff="24.00" x="798.00" y="854.00" id="3139" net="1" show="1" grparent="3147" state="1" pen="0,0,0" brush="255,255,255" thickness="1"/>
          </graphics>
        </attribute>
        <attribute name="ID" id="3140" net="1">
          <![CDATA[63]]>
          <graphics count="1">
            <graphic xoff="25.00" yoff="20.00" x="830.00" y="850.00" id="3141" net="1" show="0" grparent="3147" state="1" pen="0,0,0" brush="255,255,255" thickness="1"/>
          </graphics>
        </attribute>
        <attribute name="Logic" id="3142" net="1">
          <![CDATA[0]]>
          <graphics count="0"/>
        </attribute>
        <attribute name="Comment" id="3143" net="1">
          <![CDATA[]]>
          <graphics count="1">
            <graphic xoff="40.00" x="845.00" y="830.00" id="3144" net="1" show="1" grparent="3147" state="1" pen="0,0,0" brush="255,255,255" thickness="1"/>
          </graphics>
        </attribute>
        <attribute name="FunctionList" type="ColList" id="3145" net="1">
          <colList row_count="1" col_count="2" active_row="0" active_col="0">
            <colList_head>
              <colList_colLabel>
                <![CDATA[Function set]]>
              </colList_colLabel>
              <colList_colLabel>
                <![CDATA[Function]]>
              </colList_colLabel>
            </colList_head>
            <colList_body>
              <colList_row nr="0">
                <colList_col nr="0">
                  <![CDATA[Main]]>
                </colList_col>
                <colList_col nr="1">
                  <![CDATA[wa1*ATM_an*(KSRP_tot-KSRP_p-KSRP_pn)]]>
                </colList_col>
              </colList_row>
            </colList_body>
          </colList>
          <graphics count="1">
            <graphic xoff="25.00" yoff="30.00" x="830.00" y="860.00" id="3146" net="1" show="0" grparent="3147" state="1" pen="0,0,0" brush="255,255,255" thickness="1"/>
          </graphics>
        </attribute>
        <graphics count="1">
          <graphic x="805.00" y="830.00" id="3147" net="1" show="1" w="20.00" h="20.00" state="1" pen="128,128,128" brush="255,255,255" thickness="3"/>
        </graphics>
      </node>
      <node id="3178" net="1">
        <attribute name="Name" id="3179" net="1">
          <![CDATA[t41]]>
          <graphics count="1">
            <graphic xoff="3.00" yoff="20.00" x="943.00" y="830.00" id="3180" net="1" show="1" grparent="3188" state="1" pen="0,0,0" brush="255,255,255" thickness="1"/>
          </graphics>
        </attribute>
        <attribute name="ID" id="3181" net="1">
          <![CDATA[64]]>
          <graphics count="1">
            <graphic xoff="25.00" yoff="20.00" x="965.00" y="830.00" id="3182" net="1" show="0" grparent="3188" state="1" pen="0,0,0" brush="255,255,255" thickness="1"/>
          </graphics>
        </attribute>
        <attribute name="Logic" id="3183" net="1">
          <![CDATA[0]]>
          <graphics count="0"/>
        </attribute>
        <attribute name="Comment" id="3184" net="1">
          <![CDATA[]]>
          <graphics count="1">
            <graphic xoff="40.00" x="980.00" y="810.00" id="3185" net="1" show="1" grparent="3188" state="1" pen="0,0,0" brush="255,255,255" thickness="1"/>
          </graphics>
        </attribute>
        <attribute name="FunctionList" type="ColList" id="3186" net="1">
          <colList row_count="1" col_count="2" active_row="0" active_col="0">
            <colList_head>
              <colList_colLabel>
                <![CDATA[Function set]]>
              </colList_colLabel>
              <colList_colLabel>
                <![CDATA[Function]]>
              </colList_colLabel>
            </colList_head>
            <colList_body>
              <colList_row nr="0">
                <colList_col nr="0">
                  <![CDATA[Main]]>
                </colList_col>
                <colList_col nr="1">
                  <![CDATA[MassAction(we1)]]>
                </colList_col>
              </colList_row>
            </colList_body>
          </colList>
          <graphics count="1">
            <graphic xoff="25.00" yoff="30.00" x="965.00" y="840.00" id="3187" net="1" show="0" grparent="3188" state="1" pen="0,0,0" brush="255,255,255" thickness="1"/>
          </graphics>
        </attribute>
        <graphics count="1">
          <graphic x="940.00" y="810.00" id="3188" net="1" show="1" w="20.00" h="20.00" state="1" pen="128,128,128" brush="255,255,255" thickness="3"/>
        </graphics>
      </node>
      <node id="3207" net="1">
        <attribute name="Name" id="3208" net="1">
          <![CDATA[t42]]>
          <graphics count="1">
            <graphic xoff="25.00" yoff="20.00" x="910.00" y="810.00" id="3209" net="1" show="1" grparent="3217" state="1" pen="0,0,0" brush="255,255,255" thickness="1"/>
          </graphics>
        </attribute>
        <attribute name="ID" id="3210" net="1">
          <![CDATA[65]]>
          <graphics count="1">
            <graphic xoff="25.00" yoff="20.00" x="910.00" y="810.00" id="3211" net="1" show="0" grparent="3217" state="1" pen="0,0,0" brush="255,255,255" thickness="1"/>
          </graphics>
        </attribute>
        <attribute name="Logic" id="3212" net="1">
          <![CDATA[0]]>
          <graphics count="0"/>
        </attribute>
        <attribute name="Comment" id="3213" net="1">
          <![CDATA[]]>
          <graphics count="1">
            <graphic xoff="40.00" x="925.00" y="790.00" id="3214" net="1" show="1" grparent="3217" state="1" pen="0,0,0" brush="255,255,255" thickness="1"/>
          </graphics>
        </attribute>
        <attribute name="FunctionList" type="ColList" id="3215" net="1">
          <colList row_count="1" col_count="2" active_row="0" active_col="0">
            <colList_head>
              <colList_colLabel>
                <![CDATA[Function set]]>
              </colList_colLabel>
              <colList_colLabel>
                <![CDATA[Function]]>
              </colList_colLabel>
            </colList_head>
            <colList_body>
              <colList_row nr="0">
                <colList_col nr="0">
                  <![CDATA[Main]]>
                </colList_col>
                <colList_col nr="1">
                  <![CDATA[MassAction(wc1)]]>
                </colList_col>
              </colList_row>
            </colList_body>
          </colList>
          <graphics count="1">
            <graphic xoff="25.00" yoff="30.00" x="910.00" y="820.00" id="3216" net="1" show="0" grparent="3217" state="1" pen="0,0,0" brush="255,255,255" thickness="1"/>
          </graphics>
        </attribute>
        <graphics count="1">
          <graphic x="885.00" y="790.00" id="3217" net="1" show="1" w="20.00" h="20.00" state="1" pen="128,128,128" brush="255,255,255" thickness="3"/>
        </graphics>
      </node>
      <node id="3230" net="1">
        <attribute name="Name" id="3231" net="1">
          <![CDATA[t43]]>
          <graphics count="1">
            <graphic xoff="1.00" yoff="18.00" x="946.00" y="883.00" id="3232" net="1" show="1" grparent="3240" state="1" pen="0,0,0" brush="255,255,255" thickness="1"/>
          </graphics>
        </attribute>
        <attribute name="ID" id="3233" net="1">
          <![CDATA[66]]>
          <graphics count="1">
            <graphic xoff="25.00" yoff="20.00" x="970.00" y="885.00" id="3234" net="1" show="0" grparent="3240" state="1" pen="0,0,0" brush="255,255,255" thickness="1"/>
          </graphics>
        </attribute>
        <attribute name="Logic" id="3235" net="1">
          <![CDATA[0]]>
          <graphics count="0"/>
        </attribute>
        <attribute name="Comment" id="3236" net="1">
          <![CDATA[]]>
          <graphics count="1">
            <graphic xoff="40.00" x="985.00" y="865.00" id="3237" net="1" show="1" grparent="3240" state="1" pen="0,0,0" brush="255,255,255" thickness="1"/>
          </graphics>
        </attribute>
        <attribute name="FunctionList" type="ColList" id="3238" net="1">
          <colList row_count="1" col_count="2" active_row="0" active_col="0">
            <colList_head>
              <colList_colLabel>
                <![CDATA[Function set]]>
              </colList_colLabel>
              <colList_colLabel>
                <![CDATA[Function]]>
              </colList_colLabel>
            </colList_head>
            <colList_body>
              <colList_row nr="0">
                <colList_col nr="0">
                  <![CDATA[Main]]>
                </colList_col>
                <colList_col nr="1">
                  <![CDATA[MassAction(wi1)]]>
                </colList_col>
              </colList_row>
            </colList_body>
          </colList>
          <graphics count="1">
            <graphic xoff="25.00" yoff="30.00" x="970.00" y="895.00" id="3239" net="1" show="0" grparent="3240" state="1" pen="0,0,0" brush="255,255,255" thickness="1"/>
          </graphics>
        </attribute>
        <graphics count="1">
          <graphic x="945.00" y="865.00" id="3240" net="1" show="1" w="20.00" h="20.00" state="1" pen="128,128,128" brush="255,255,255" thickness="3"/>
        </graphics>
      </node>
      <node id="3271" net="1">
        <attribute name="Name" id="3272" net="1">
          <![CDATA[t44]]>
          <graphics count="1">
            <graphic xoff="-22.00" yoff="-1.00" x="1003.00" y="754.00" id="3273" net="1" show="1" grparent="3281" state="1" pen="0,0,0" brush="255,255,255" thickness="1"/>
          </graphics>
        </attribute>
        <attribute name="ID" id="3274" net="1">
          <![CDATA[67]]>
          <graphics count="1">
            <graphic xoff="25.00" yoff="20.00" x="1050.00" y="775.00" id="3275" net="1" show="0" grparent="3281" state="1" pen="0,0,0" brush="255,255,255" thickness="1"/>
          </graphics>
        </attribute>
        <attribute name="Logic" id="3276" net="1">
          <![CDATA[0]]>
          <graphics count="0"/>
        </attribute>
        <attribute name="Comment" id="3277" net="1">
          <![CDATA[]]>
          <graphics count="1">
            <graphic xoff="40.00" x="1065.00" y="755.00" id="3278" net="1" show="1" grparent="3281" state="1" pen="0,0,0" brush="255,255,255" thickness="1"/>
          </graphics>
        </attribute>
        <attribute name="FunctionList" type="ColList" id="3279" net="1">
          <colList row_count="1" col_count="2" active_row="0" active_col="0">
            <colList_head>
              <colList_colLabel>
                <![CDATA[Function set]]>
              </colList_colLabel>
              <colList_colLabel>
                <![CDATA[Function]]>
              </colList_colLabel>
            </colList_head>
            <colList_body>
              <colList_row nr="0">
                <colList_col nr="0">
                  <![CDATA[Main]]>
                </colList_col>
                <colList_col nr="1">
                  <![CDATA[ws2*KSRP_pn]]>
                </colList_col>
              </colList_row>
            </colList_body>
          </colList>
          <graphics count="1">
            <graphic xoff="25.00" yoff="30.00" x="1050.00" y="785.00" id="3280" net="1" show="0" grparent="3281" state="1" pen="0,0,0" brush="255,255,255" thickness="1"/>
          </graphics>
        </attribute>
        <graphics count="1">
          <graphic x="1025.00" y="755.00" id="3281" net="1" show="1" w="20.00" h="20.00" state="1" pen="128,128,128" brush="255,255,255" thickness="3"/>
        </graphics>
      </node>
      <node id="3306" net="1">
        <attribute name="Name" id="3307" net="1">
          <![CDATA[t45]]>
          <graphics count="1">
            <graphic xoff="25.00" yoff="20.00" x="1105.00" y="735.00" id="3308" net="1" show="1" grparent="3316" state="1" pen="0,0,0" brush="255,255,255" thickness="1"/>
          </graphics>
        </attribute>
        <attribute name="ID" id="3309" net="1">
          <![CDATA[68]]>
          <graphics count="1">
            <graphic xoff="25.00" yoff="20.00" x="1105.00" y="735.00" id="3310" net="1" show="0" grparent="3316" state="1" pen="0,0,0" brush="255,255,255" thickness="1"/>
          </graphics>
        </attribute>
        <attribute name="Logic" id="3311" net="1">
          <![CDATA[0]]>
          <graphics count="0"/>
        </attribute>
        <attribute name="Comment" id="3312" net="1">
          <![CDATA[]]>
          <graphics count="1">
            <graphic xoff="40.00" x="1120.00" y="715.00" id="3313" net="1" show="1" grparent="3316" state="1" pen="0,0,0" brush="255,255,255" thickness="1"/>
          </graphics>
        </attribute>
        <attribute name="FunctionList" type="ColList" id="3314" net="1">
          <colList row_count="1" col_count="2" active_row="0" active_col="0">
            <colList_head>
              <colList_colLabel>
                <![CDATA[Function set]]>
              </colList_colLabel>
              <colList_colLabel>
                <![CDATA[Function]]>
              </colList_colLabel>
            </colList_head>
            <colList_body>
              <colList_row nr="0">
                <colList_col nr="0">
                  <![CDATA[Main]]>
                </colList_col>
                <colList_col nr="1">
                  <![CDATA[MassAction(wd5)]]>
                </colList_col>
              </colList_row>
            </colList_body>
          </colList>
          <graphics count="1">
            <graphic xoff="25.00" yoff="30.00" x="1105.00" y="745.00" id="3315" net="1" show="0" grparent="3316" state="1" pen="0,0,0" brush="255,255,255" thickness="1"/>
          </graphics>
        </attribute>
        <graphics count="1">
          <graphic x="1080.00" y="715.00" id="3316" net="1" show="1" w="20.00" h="20.00" state="1" pen="128,128,128" brush="255,255,255" thickness="3"/>
        </graphics>
      </node>
      <node id="3329" net="1">
        <attribute name="Name" id="3330" net="1">
          <![CDATA[t46]]>
          <graphics count="1">
            <graphic yoff="18.00" x="1140.00" y="773.00" id="3331" net="1" show="1" grparent="3339" state="1" pen="0,0,0" brush="255,255,255" thickness="1"/>
          </graphics>
        </attribute>
        <attribute name="ID" id="3332" net="1">
          <![CDATA[69]]>
          <graphics count="1">
            <graphic xoff="25.00" yoff="20.00" x="1165.00" y="775.00" id="3333" net="1" show="0" grparent="3339" state="1" pen="0,0,0" brush="255,255,255" thickness="1"/>
          </graphics>
        </attribute>
        <attribute name="Logic" id="3334" net="1">
          <![CDATA[0]]>
          <graphics count="0"/>
        </attribute>
        <attribute name="Comment" id="3335" net="1">
          <![CDATA[]]>
          <graphics count="1">
            <graphic xoff="40.00" x="1180.00" y="755.00" id="3336" net="1" show="1" grparent="3339" state="1" pen="0,0,0" brush="255,255,255" thickness="1"/>
          </graphics>
        </attribute>
        <attribute name="FunctionList" type="ColList" id="3337" net="1">
          <colList row_count="1" col_count="2" active_row="0" active_col="0">
            <colList_head>
              <colList_colLabel>
                <![CDATA[Function set]]>
              </colList_colLabel>
              <colList_colLabel>
                <![CDATA[Function]]>
              </colList_colLabel>
            </colList_head>
            <colList_body>
              <colList_row nr="0">
                <colList_col nr="0">
                  <![CDATA[Main]]>
                </colList_col>
                <colList_col nr="1">
                  <![CDATA[wa2*PreMiR16]]>
                </colList_col>
              </colList_row>
            </colList_body>
          </colList>
          <graphics count="1">
            <graphic xoff="25.00" yoff="30.00" x="1165.00" y="785.00" id="3338" net="1" show="0" grparent="3339" state="1" pen="0,0,0" brush="255,255,255" thickness="1"/>
          </graphics>
        </attribute>
        <graphics count="1">
          <graphic x="1140.00" y="755.00" id="3339" net="1" show="1" w="20.00" h="20.00" state="1" pen="128,128,128" brush="255,255,255" thickness="3"/>
        </graphics>
      </node>
      <node id="3358" net="1">
        <attribute name="Name" id="3359" net="1">
          <![CDATA[t47]]>
          <graphics count="1">
            <graphic xoff="22.00" x="1212.00" y="805.00" id="3360" net="1" show="1" grparent="3368" state="1" pen="0,0,0" brush="255,255,255" thickness="1"/>
          </graphics>
        </attribute>
        <attribute name="ID" id="3361" net="1">
          <![CDATA[70]]>
          <graphics count="1">
            <graphic xoff="25.00" yoff="20.00" x="1215.00" y="825.00" id="3362" net="1" show="0" grparent="3368" state="1" pen="0,0,0" brush="255,255,255" thickness="1"/>
          </graphics>
        </attribute>
        <attribute name="Logic" id="3363" net="1">
          <![CDATA[0]]>
          <graphics count="0"/>
        </attribute>
        <attribute name="Comment" id="3364" net="1">
          <![CDATA[]]>
          <graphics count="1">
            <graphic xoff="40.00" x="1230.00" y="805.00" id="3365" net="1" show="1" grparent="3368" state="1" pen="0,0,0" brush="255,255,255" thickness="1"/>
          </graphics>
        </attribute>
        <attribute name="FunctionList" type="ColList" id="3366" net="1">
          <colList row_count="1" col_count="2" active_row="0" active_col="0">
            <colList_head>
              <colList_colLabel>
                <![CDATA[Function set]]>
              </colList_colLabel>
              <colList_colLabel>
                <![CDATA[Function]]>
              </colList_colLabel>
            </colList_head>
            <colList_body>
              <colList_row nr="0">
                <colList_col nr="0">
                  <![CDATA[Main]]>
                </colList_col>
                <colList_col nr="1">
                  <![CDATA[MassAction(wd6)]]>
                </colList_col>
              </colList_row>
            </colList_body>
          </colList>
          <graphics count="1">
            <graphic xoff="25.00" yoff="30.00" x="1215.00" y="835.00" id="3367" net="1" show="0" grparent="3368" state="1" pen="0,0,0" brush="255,255,255" thickness="1"/>
          </graphics>
        </attribute>
        <graphics count="1">
          <graphic x="1190.00" y="805.00" id="3368" net="1" show="1" w="20.00" h="20.00" state="1" pen="128,128,128" brush="255,255,255" thickness="3"/>
        </graphics>
      </node>
      <node id="3381" net="1">
        <attribute name="Name" id="3382" net="1">
          <![CDATA[t48]]>
          <graphics count="1">
            <graphic xoff="-5.00" yoff="22.00" x="475.00" y="1262.00" id="3383" net="1" show="1" grparent="3391" state="1" pen="0,0,0" brush="255,255,255" thickness="1"/>
          </graphics>
        </attribute>
        <attribute name="ID" id="3384" net="1">
          <![CDATA[71]]>
          <graphics count="1">
            <graphic xoff="25.00" yoff="20.00" x="505.00" y="1260.00" id="3385" net="1" show="0" grparent="3391" state="1" pen="0,0,0" brush="255,255,255" thickness="1"/>
          </graphics>
        </attribute>
        <attribute name="Logic" id="3386" net="1">
          <![CDATA[0]]>
          <graphics count="0"/>
        </attribute>
        <attribute name="Comment" id="3387" net="1">
          <![CDATA[]]>
          <graphics count="1">
            <graphic xoff="40.00" x="520.00" y="1240.00" id="3388" net="1" show="1" grparent="3391" state="1" pen="0,0,0" brush="255,255,255" thickness="1"/>
          </graphics>
        </attribute>
        <attribute name="FunctionList" type="ColList" id="3389" net="1">
          <colList row_count="1" col_count="2" active_row="0" active_col="0">
            <colList_head>
              <colList_colLabel>
                <![CDATA[Function set]]>
              </colList_colLabel>
              <colList_colLabel>
                <![CDATA[Function]]>
              </colList_colLabel>
            </colList_head>
            <colList_body>
              <colList_row nr="0">
                <colList_col nr="0">
                  <![CDATA[Main]]>
                </colList_col>
                <colList_col nr="1">
                  <![CDATA[pa7*(PIP_tot - PIP3)]]>
                </colList_col>
              </colList_row>
            </colList_body>
          </colList>
          <graphics count="1">
            <graphic xoff="25.00" yoff="30.00" x="505.00" y="1270.00" id="3390" net="1" show="0" grparent="3391" state="1" pen="0,0,0" brush="255,255,255" thickness="1"/>
          </graphics>
        </attribute>
        <graphics count="1">
          <graphic x="480.00" y="1240.00" id="3391" net="1" show="1" w="20.00" h="20.00" state="1" pen="128,128,128" brush="255,255,255" thickness="3"/>
        </graphics>
      </node>
      <node id="3410" net="1">
        <attribute name="Name" id="3411" net="1">
          <![CDATA[t49]]>
          <graphics count="1">
            <graphic xoff="2.00" yoff="22.00" x="427.00" y="1212.00" id="3412" net="1" show="1" grparent="3420" state="1" pen="0,0,0" brush="255,255,255" thickness="1"/>
          </graphics>
        </attribute>
        <attribute name="ID" id="3413" net="1">
          <![CDATA[72]]>
          <graphics count="1">
            <graphic xoff="25.00" yoff="20.00" x="450.00" y="1210.00" id="3414" net="1" show="0" grparent="3420" state="1" pen="0,0,0" brush="255,255,255" thickness="1"/>
          </graphics>
        </attribute>
        <attribute name="Logic" id="3415" net="1">
          <![CDATA[0]]>
          <graphics count="0"/>
        </attribute>
        <attribute name="Comment" id="3416" net="1">
          <![CDATA[]]>
          <graphics count="1">
            <graphic xoff="40.00" x="465.00" y="1190.00" id="3417" net="1" show="1" grparent="3420" state="1" pen="0,0,0" brush="255,255,255" thickness="1"/>
          </graphics>
        </attribute>
        <attribute name="FunctionList" type="ColList" id="3418" net="1">
          <colList row_count="1" col_count="2" active_row="0" active_col="0">
            <colList_head>
              <colList_colLabel>
                <![CDATA[Function set]]>
              </colList_colLabel>
              <colList_colLabel>
                <![CDATA[Function]]>
              </colList_colLabel>
            </colList_head>
            <colList_body>
              <colList_row nr="0">
                <colList_col nr="0">
                  <![CDATA[Main]]>
                </colList_col>
                <colList_col nr="1">
                  <![CDATA[pc3*PTEN*PIP3]]>
                </colList_col>
              </colList_row>
            </colList_body>
          </colList>
          <graphics count="1">
            <graphic xoff="25.00" yoff="30.00" x="450.00" y="1220.00" id="3419" net="1" show="0" grparent="3420" state="1" pen="0,0,0" brush="255,255,255" thickness="1"/>
          </graphics>
        </attribute>
        <graphics count="1">
          <graphic x="425.00" y="1190.00" id="3420" net="1" show="1" w="20.00" h="20.00" state="1" pen="128,128,128" brush="255,255,255" thickness="3"/>
        </graphics>
      </node>
      <node id="3439" net="1">
        <attribute name="Name" id="3440" net="1">
          <![CDATA[t50]]>
          <graphics count="1">
            <graphic xoff="2.00" yoff="20.00" x="952.00" y="970.00" id="3441" net="1" show="1" grparent="3449" state="1" pen="0,0,0" brush="255,255,255" thickness="1"/>
          </graphics>
        </attribute>
        <attribute name="ID" id="3442" net="1">
          <![CDATA[73]]>
          <graphics count="1">
            <graphic xoff="25.00" yoff="20.00" x="975.00" y="970.00" id="3443" net="1" show="0" grparent="3449" state="1" pen="0,0,0" brush="255,255,255" thickness="1"/>
          </graphics>
        </attribute>
        <attribute name="Logic" id="3444" net="1">
          <![CDATA[0]]>
          <graphics count="0"/>
        </attribute>
        <attribute name="Comment" id="3445" net="1">
          <![CDATA[]]>
          <graphics count="1">
            <graphic xoff="40.00" x="990.00" y="950.00" id="3446" net="1" show="1" grparent="3449" state="1" pen="0,0,0" brush="255,255,255" thickness="1"/>
          </graphics>
        </attribute>
        <attribute name="FunctionList" type="ColList" id="3447" net="1">
          <colList row_count="1" col_count="2" active_row="0" active_col="0">
            <colList_head>
              <colList_colLabel>
                <![CDATA[Function set]]>
              </colList_colLabel>
              <colList_colLabel>
                <![CDATA[Function]]>
              </colList_colLabel>
            </colList_head>
            <colList_body>
              <colList_row nr="0">
                <colList_col nr="0">
                  <![CDATA[Main]]>
                </colList_col>
                <colList_col nr="1">
                  <![CDATA[bt1*BAX_t]]>
                </colList_col>
              </colList_row>
            </colList_body>
          </colList>
          <graphics count="1">
            <graphic xoff="60.00" yoff="-10.00" x="1010.00" y="940.00" id="3448" net="1" show="0" grparent="3449" state="1" pen="0,0,0" brush="255,255,255" thickness="1"/>
          </graphics>
        </attribute>
        <graphics count="1">
          <graphic x="950.00" y="950.00" id="3449" net="1" show="1" w="20.00" h="20.00" state="1" pen="128,128,128" brush="255,255,255" thickness="3"/>
        </graphics>
      </node>
      <node id="3450" net="1">
        <attribute name="Name" id="3451" net="1">
          <![CDATA[t51]]>
          <graphics count="1">
            <graphic xoff="25.00" yoff="20.00" x="1020.00" y="930.00" id="3452" net="1" show="1" grparent="3460" state="1" pen="0,0,0" brush="255,255,255" thickness="1"/>
          </graphics>
        </attribute>
        <attribute name="ID" id="3453" net="1">
          <![CDATA[74]]>
          <graphics count="1">
            <graphic xoff="25.00" yoff="20.00" x="1020.00" y="930.00" id="3454" net="1" show="0" grparent="3460" state="1" pen="0,0,0" brush="255,255,255" thickness="1"/>
          </graphics>
        </attribute>
        <attribute name="Logic" id="3455" net="1">
          <![CDATA[0]]>
          <graphics count="0"/>
        </attribute>
        <attribute name="Comment" id="3456" net="1">
          <![CDATA[]]>
          <graphics count="1">
            <graphic xoff="40.00" x="1035.00" y="910.00" id="3457" net="1" show="1" grparent="3460" state="1" pen="0,0,0" brush="255,255,255" thickness="1"/>
          </graphics>
        </attribute>
        <attribute name="FunctionList" type="ColList" id="3458" net="1">
          <colList row_count="1" col_count="2" active_row="0" active_col="0">
            <colList_head>
              <colList_colLabel>
                <![CDATA[Function set]]>
              </colList_colLabel>
              <colList_colLabel>
                <![CDATA[Function]]>
              </colList_colLabel>
            </colList_head>
            <colList_body>
              <colList_row nr="0">
                <colList_col nr="0">
                  <![CDATA[Main]]>
                </colList_col>
                <colList_col nr="1">
                  <![CDATA[MassAction(bd2)]]>
                </colList_col>
              </colList_row>
            </colList_body>
          </colList>
          <graphics count="1">
            <graphic xoff="25.00" yoff="30.00" x="1020.00" y="940.00" id="3459" net="1" show="0" grparent="3460" state="1" pen="0,0,0" brush="255,255,255" thickness="1"/>
          </graphics>
        </attribute>
        <graphics count="1">
          <graphic x="995.00" y="910.00" id="3460" net="1" show="1" w="20.00" h="20.00" state="1" pen="128,128,128" brush="255,255,255" thickness="3"/>
        </graphics>
      </node>
      <node id="3497" net="1">
        <attribute name="Name" id="3498" net="1">
          <![CDATA[t52]]>
          <graphics count="1">
            <graphic xoff="4.00" yoff="24.00" x="959.00" y="1139.00" id="3499" net="1" show="1" grparent="3507" state="1" pen="0,0,0" brush="255,255,255" thickness="1"/>
          </graphics>
        </attribute>
        <attribute name="ID" id="3500" net="1">
          <![CDATA[75]]>
          <graphics count="1">
            <graphic xoff="25.00" yoff="20.00" x="980.00" y="1135.00" id="3501" net="1" show="0" grparent="3507" state="1" pen="0,0,0" brush="255,255,255" thickness="1"/>
          </graphics>
        </attribute>
        <attribute name="Logic" id="3502" net="1">
          <![CDATA[0]]>
          <graphics count="0"/>
        </attribute>
        <attribute name="Comment" id="3503" net="1">
          <![CDATA[]]>
          <graphics count="1">
            <graphic xoff="40.00" x="995.00" y="1115.00" id="3504" net="1" show="1" grparent="3507" state="1" pen="0,0,0" brush="255,255,255" thickness="1"/>
          </graphics>
        </attribute>
        <attribute name="FunctionList" type="ColList" id="3505" net="1">
          <colList row_count="1" col_count="2" active_row="0" active_col="0">
            <colList_head>
              <colList_colLabel>
                <![CDATA[Function set]]>
              </colList_colLabel>
              <colList_colLabel>
                <![CDATA[Function]]>
              </colList_colLabel>
            </colList_head>
            <colList_body>
              <colList_row nr="0">
                <colList_col nr="0">
                  <![CDATA[Main]]>
                </colList_col>
                <colList_col nr="1">
                  <![CDATA[bt2*P21_t]]>
                </colList_col>
              </colList_row>
            </colList_body>
          </colList>
          <graphics count="1">
            <graphic xoff="25.00" yoff="30.00" x="980.00" y="1145.00" id="3506" net="1" show="0" grparent="3507" state="1" pen="0,0,0" brush="255,255,255" thickness="1"/>
          </graphics>
        </attribute>
        <graphics count="1">
          <graphic x="955.00" y="1115.00" id="3507" net="1" show="1" w="20.00" h="20.00" state="1" pen="128,128,128" brush="255,255,255" thickness="3"/>
        </graphics>
      </node>
      <node id="3508" net="1">
        <attribute name="Name" id="3509" net="1">
          <![CDATA[t53]]>
          <graphics count="1">
            <graphic xoff="21.00" yoff="-4.00" x="1016.00" y="1066.00" id="3510" net="1" show="1" grparent="3518" state="1" pen="0,0,0" brush="255,255,255" thickness="1"/>
          </graphics>
        </attribute>
        <attribute name="ID" id="3511" net="1">
          <![CDATA[76]]>
          <graphics count="1">
            <graphic xoff="25.00" yoff="20.00" x="1020.00" y="1090.00" id="3512" net="1" show="0" grparent="3518" state="1" pen="0,0,0" brush="255,255,255" thickness="1"/>
          </graphics>
        </attribute>
        <attribute name="Logic" id="3513" net="1">
          <![CDATA[0]]>
          <graphics count="0"/>
        </attribute>
        <attribute name="Comment" id="3514" net="1">
          <![CDATA[]]>
          <graphics count="1">
            <graphic xoff="40.00" x="1035.00" y="1070.00" id="3515" net="1" show="1" grparent="3518" state="1" pen="0,0,0" brush="255,255,255" thickness="1"/>
          </graphics>
        </attribute>
        <attribute name="FunctionList" type="ColList" id="3516" net="1">
          <colList row_count="1" col_count="2" active_row="0" active_col="0">
            <colList_head>
              <colList_colLabel>
                <![CDATA[Function set]]>
              </colList_colLabel>
              <colList_colLabel>
                <![CDATA[Function]]>
              </colList_colLabel>
            </colList_head>
            <colList_body>
              <colList_row nr="0">
                <colList_col nr="0">
                  <![CDATA[Main]]>
                </colList_col>
                <colList_col nr="1">
                  <![CDATA[MassAction(bd4)]]>
                </colList_col>
              </colList_row>
            </colList_body>
          </colList>
          <graphics count="1">
            <graphic xoff="10.00" yoff="70.00" x="1005.00" y="1140.00" id="3517" net="1" show="0" grparent="3518" state="1" pen="0,0,0" brush="255,255,255" thickness="1"/>
          </graphics>
        </attribute>
        <graphics count="1">
          <graphic x="995.00" y="1070.00" id="3518" net="1" show="1" w="20.00" h="20.00" state="1" pen="128,128,128" brush="255,255,255" thickness="3"/>
        </graphics>
      </node>
      <node id="3555" net="1">
        <attribute name="Name" id="3556" net="1">
          <![CDATA[t54]]>
          <graphics count="1">
            <graphic yoff="20.00" x="320.00" y="820.00" id="3557" net="1" show="1" grparent="3565" state="1" pen="0,0,0" brush="255,255,255" thickness="1"/>
          </graphics>
        </attribute>
        <attribute name="ID" id="3558" net="1">
          <![CDATA[77]]>
          <graphics count="1">
            <graphic xoff="25.00" yoff="20.00" x="345.00" y="820.00" id="3559" net="1" show="0" grparent="3565" state="1" pen="0,0,0" brush="255,255,255" thickness="1"/>
          </graphics>
        </attribute>
        <attribute name="Logic" id="3560" net="1">
          <![CDATA[0]]>
          <graphics count="0"/>
        </attribute>
        <attribute name="Comment" id="3561" net="1">
          <![CDATA[]]>
          <graphics count="1">
            <graphic xoff="40.00" x="360.00" y="800.00" id="3562" net="1" show="1" grparent="3565" state="1" pen="0,0,0" brush="255,255,255" thickness="1"/>
          </graphics>
        </attribute>
        <attribute name="FunctionList" type="ColList" id="3563" net="1">
          <colList row_count="1" col_count="2" active_row="0" active_col="0">
            <colList_head>
              <colList_colLabel>
                <![CDATA[Function set]]>
              </colList_colLabel>
              <colList_colLabel>
                <![CDATA[Function]]>
              </colList_colLabel>
            </colList_head>
            <colList_body>
              <colList_row nr="0">
                <colList_col nr="0">
                  <![CDATA[Main]]>
                </colList_col>
                <colList_col nr="1">
                  <![CDATA[pt1*P53_t]]>
                </colList_col>
              </colList_row>
            </colList_body>
          </colList>
          <graphics count="1">
            <graphic xoff="25.00" yoff="30.00" x="345.00" y="830.00" id="3564" net="1" show="0" grparent="3565" state="1" pen="0,0,0" brush="255,255,255" thickness="1"/>
          </graphics>
        </attribute>
        <graphics count="1">
          <graphic x="320.00" y="800.00" id="3565" net="1" show="1" w="20.00" h="20.00" state="1" pen="128,128,128" brush="255,255,255" thickness="3"/>
        </graphics>
      </node>
      <node id="3623" net="1">
        <attribute name="Name" id="3624" net="1">
          <![CDATA[t55]]>
          <graphics count="1">
            <graphic xoff="9.00" yoff="20.00" x="429.00" y="800.00" id="3625" net="1" show="1" grparent="3633" state="1" pen="0,0,0" brush="255,255,255" thickness="1"/>
          </graphics>
        </attribute>
        <attribute name="ID" id="3626" net="1">
          <![CDATA[78]]>
          <graphics count="1">
            <graphic xoff="25.00" yoff="20.00" x="445.00" y="800.00" id="3627" net="1" show="0" grparent="3633" state="1" pen="0,0,0" brush="255,255,255" thickness="1"/>
          </graphics>
        </attribute>
        <attribute name="Logic" id="3628" net="1">
          <![CDATA[0]]>
          <graphics count="0"/>
        </attribute>
        <attribute name="Comment" id="3629" net="1">
          <![CDATA[]]>
          <graphics count="1">
            <graphic xoff="40.00" x="460.00" y="780.00" id="3630" net="1" show="1" grparent="3633" state="1" pen="0,0,0" brush="255,255,255" thickness="1"/>
          </graphics>
        </attribute>
        <attribute name="FunctionList" type="ColList" id="3631" net="1">
          <colList row_count="1" col_count="2" active_row="0" active_col="0">
            <colList_head>
              <colList_colLabel>
                <![CDATA[Function set]]>
              </colList_colLabel>
              <colList_colLabel>
                <![CDATA[Function]]>
              </colList_colLabel>
            </colList_head>
            <colList_body>
              <colList_row nr="0">
                <colList_col nr="0">
                  <![CDATA[Main]]>
                </colList_col>
                <colList_col nr="1">
                  <![CDATA[pc1*P53_pn*WIP1_n]]>
                </colList_col>
              </colList_row>
            </colList_body>
          </colList>
          <graphics count="1">
            <graphic xoff="25.00" yoff="30.00" x="445.00" y="810.00" id="3632" net="1" show="0" grparent="3633" state="1" pen="0,0,0" brush="255,255,255" thickness="1"/>
          </graphics>
        </attribute>
        <graphics count="1">
          <graphic x="420.00" y="780.00" id="3633" net="1" show="1" w="20.00" h="20.00" state="1" pen="128,128,128" brush="255,255,255" thickness="3"/>
        </graphics>
      </node>
      <node id="3658" net="1">
        <attribute name="Name" id="3659" net="1">
          <![CDATA[t56]]>
          <graphics count="1">
            <graphic xoff="25.00" yoff="102.00" x="440.00" y="947.00" id="3660" net="1" show="1" grparent="3668" state="1" pen="0,0,0" brush="255,255,255" thickness="1"/>
          </graphics>
        </attribute>
        <attribute name="ID" id="3661" net="1">
          <![CDATA[79]]>
          <graphics count="1">
            <graphic xoff="25.00" yoff="80.00" x="440.00" y="925.00" id="3662" net="1" show="0" grparent="3668" state="1" pen="0,0,0" brush="255,255,255" thickness="1"/>
          </graphics>
        </attribute>
        <attribute name="Logic" id="3663" net="1">
          <![CDATA[0]]>
          <graphics count="0"/>
        </attribute>
        <attribute name="Comment" id="3664" net="1">
          <![CDATA[]]>
          <graphics count="1">
            <graphic xoff="40.00" x="455.00" y="845.00" id="3665" net="1" show="1" grparent="3668" state="1" pen="0,0,0" brush="255,255,255" thickness="1"/>
          </graphics>
        </attribute>
        <attribute name="FunctionList" type="ColList" id="3666" net="1">
          <colList row_count="1" col_count="2" active_row="0" active_col="0">
            <colList_head>
              <colList_colLabel>
                <![CDATA[Function set]]>
              </colList_colLabel>
              <colList_colLabel>
                <![CDATA[Function]]>
              </colList_colLabel>
            </colList_head>
            <colList_body>
              <colList_row nr="0">
                <colList_col nr="0">
                  <![CDATA[Main]]>
                </colList_col>
                <colList_col nr="1">
                  <![CDATA[(pa1+pa2*ATM_an/(ATM_an+pm1)+pa3*CHK2_pn/(CHK2_pn+pm2))*P53_n]]>
                </colList_col>
              </colList_row>
            </colList_body>
          </colList>
          <graphics count="1">
            <graphic xoff="25.00" yoff="90.00" x="440.00" y="935.00" id="3667" net="1" show="0" grparent="3668" state="1" pen="0,0,0" brush="255,255,255" thickness="1"/>
          </graphics>
        </attribute>
        <graphics count="1">
          <graphic x="415.00" y="845.00" id="3668" net="1" show="1" w="20.00" h="20.00" state="1" pen="128,128,128" brush="255,255,255" thickness="3"/>
        </graphics>
      </node>
      <node id="3699" net="1">
        <attribute name="Name" id="3700" net="1">
          <![CDATA[t57]]>
          <graphics count="1">
            <graphic xoff="63.00" yoff="36.00" x="423.00" y="881.00" id="3701" net="1" show="1" grparent="3709" state="1" pen="0,0,0" brush="255,255,255" thickness="1"/>
          </graphics>
        </attribute>
        <attribute name="ID" id="3702" net="1">
          <![CDATA[80]]>
          <graphics count="1">
            <graphic xoff="25.00" yoff="80.00" x="385.00" y="925.00" id="3703" net="1" show="0" grparent="3709" state="1" pen="0,0,0" brush="255,255,255" thickness="1"/>
          </graphics>
        </attribute>
        <attribute name="Logic" id="3704" net="1">
          <![CDATA[0]]>
          <graphics count="0"/>
        </attribute>
        <attribute name="Comment" id="3705" net="1">
          <![CDATA[]]>
          <graphics count="1">
            <graphic xoff="40.00" x="400.00" y="845.00" id="3706" net="1" show="1" grparent="3709" state="1" pen="0,0,0" brush="255,255,255" thickness="1"/>
          </graphics>
        </attribute>
        <attribute name="FunctionList" type="ColList" id="3707" net="1">
          <colList row_count="1" col_count="2" active_row="0" active_col="0">
            <colList_head>
              <colList_colLabel>
                <![CDATA[Function set]]>
              </colList_colLabel>
              <colList_colLabel>
                <![CDATA[Function]]>
              </colList_colLabel>
            </colList_head>
            <colList_body>
              <colList_row nr="0">
                <colList_col nr="0">
                  <![CDATA[Main]]>
                </colList_col>
                <colList_col nr="1">
                  <![CDATA[(pd2+pd3*MDM2*MDM2)*P53_n]]>
                </colList_col>
              </colList_row>
            </colList_body>
          </colList>
          <graphics count="1">
            <graphic xoff="25.00" yoff="90.00" x="385.00" y="935.00" id="3708" net="1" show="0" grparent="3709" state="1" pen="0,0,0" brush="255,255,255" thickness="1"/>
          </graphics>
        </attribute>
        <graphics count="1">
          <graphic x="360.00" y="845.00" id="3709" net="1" show="1" w="20.00" h="20.00" state="1" pen="128,128,128" brush="255,255,255" thickness="3"/>
        </graphics>
      </node>
      <node id="3734" net="1">
        <attribute name="Name" id="3735" net="1">
          <![CDATA[t58]]>
          <graphics count="1">
            <graphic xoff="1.00" yoff="22.00" x="481.00" y="872.00" id="3736" net="1" show="1" grparent="3744" state="1" pen="0,0,0" brush="255,255,255" thickness="1"/>
          </graphics>
        </attribute>
        <attribute name="ID" id="3737" net="1">
          <![CDATA[81]]>
          <graphics count="1">
            <graphic xoff="25.00" yoff="20.00" x="505.00" y="870.00" id="3738" net="1" show="0" grparent="3744" state="1" pen="0,0,0" brush="255,255,255" thickness="1"/>
          </graphics>
        </attribute>
        <attribute name="Logic" id="3739" net="1">
          <![CDATA[0]]>
          <graphics count="0"/>
        </attribute>
        <attribute name="Comment" id="3740" net="1">
          <![CDATA[]]>
          <graphics count="1">
            <graphic xoff="40.00" x="520.00" y="850.00" id="3741" net="1" show="1" grparent="3744" state="1" pen="0,0,0" brush="255,255,255" thickness="1"/>
          </graphics>
        </attribute>
        <attribute name="FunctionList" type="ColList" id="3742" net="1">
          <colList row_count="1" col_count="2" active_row="0" active_col="0">
            <colList_head>
              <colList_colLabel>
                <![CDATA[Function set]]>
              </colList_colLabel>
              <colList_colLabel>
                <![CDATA[Function]]>
              </colList_colLabel>
            </colList_head>
            <colList_body>
              <colList_row nr="0">
                <colList_col nr="0">
                  <![CDATA[Main]]>
                </colList_col>
                <colList_col nr="1">
                  <![CDATA[(pd4+pd5*MDM2*MDM2)*P53_pn]]>
                </colList_col>
              </colList_row>
            </colList_body>
          </colList>
          <graphics count="1">
            <graphic xoff="25.00" yoff="30.00" x="505.00" y="880.00" id="3743" net="1" show="0" grparent="3744" state="1" pen="0,0,0" brush="255,255,255" thickness="1"/>
          </graphics>
        </attribute>
        <graphics count="1">
          <graphic x="480.00" y="850.00" id="3744" net="1" show="1" w="20.00" h="20.00" state="1" pen="128,128,128" brush="255,255,255" thickness="3"/>
        </graphics>
      </node>
      <node id="3763" net="1">
        <attribute name="Name" id="3764" net="1">
          <![CDATA[t59]]>
          <graphics count="1">
            <graphic yoff="23.00" x="320.00" y="1003.00" id="3765" net="1" show="1" grparent="3773" state="1" pen="0,0,0" brush="255,255,255" thickness="1"/>
          </graphics>
        </attribute>
        <attribute name="ID" id="3766" net="1">
          <![CDATA[82]]>
          <graphics count="1">
            <graphic xoff="25.00" yoff="20.00" x="345.00" y="1000.00" id="3767" net="1" show="0" grparent="3773" state="1" pen="0,0,0" brush="255,255,255" thickness="1"/>
          </graphics>
        </attribute>
        <attribute name="Logic" id="3768" net="1">
          <![CDATA[0]]>
          <graphics count="0"/>
        </attribute>
        <attribute name="Comment" id="3769" net="1">
          <![CDATA[]]>
          <graphics count="1">
            <graphic xoff="40.00" x="360.00" y="980.00" id="3770" net="1" show="1" grparent="3773" state="1" pen="0,0,0" brush="255,255,255" thickness="1"/>
          </graphics>
        </attribute>
        <attribute name="FunctionList" type="ColList" id="3771" net="1">
          <colList row_count="1" col_count="2" active_row="0" active_col="0">
            <colList_head>
              <colList_colLabel>
                <![CDATA[Function set]]>
              </colList_colLabel>
              <colList_colLabel>
                <![CDATA[Function]]>
              </colList_colLabel>
            </colList_head>
            <colList_body>
              <colList_row nr="0">
                <colList_col nr="0">
                  <![CDATA[Main]]>
                </colList_col>
                <colList_col nr="1">
                  <![CDATA[pt2*MDM2_t]]>
                </colList_col>
              </colList_row>
            </colList_body>
          </colList>
          <graphics count="1">
            <graphic xoff="25.00" yoff="30.00" x="345.00" y="1010.00" id="3772" net="1" show="0" grparent="3773" state="1" pen="0,0,0" brush="255,255,255" thickness="1"/>
          </graphics>
        </attribute>
        <graphics count="1">
          <graphic x="320.00" y="980.00" id="3773" net="1" show="1" w="20.00" h="20.00" state="1" pen="128,128,128" brush="255,255,255" thickness="3"/>
        </graphics>
      </node>
      <node id="3792" net="1">
        <attribute name="Name" id="3793" net="1">
          <![CDATA[t60]]>
          <graphics count="1">
            <graphic xoff="1.00" yoff="20.00" x="421.00" y="975.00" id="3794" net="1" show="1" grparent="3802" state="1" pen="0,0,0" brush="255,255,255" thickness="1"/>
          </graphics>
        </attribute>
        <attribute name="ID" id="3795" net="1">
          <![CDATA[83]]>
          <graphics count="1">
            <graphic xoff="25.00" yoff="20.00" x="445.00" y="975.00" id="3796" net="1" show="0" grparent="3802" state="1" pen="0,0,0" brush="255,255,255" thickness="1"/>
          </graphics>
        </attribute>
        <attribute name="Logic" id="3797" net="1">
          <![CDATA[0]]>
          <graphics count="0"/>
        </attribute>
        <attribute name="Comment" id="3798" net="1">
          <![CDATA[]]>
          <graphics count="1">
            <graphic xoff="40.00" x="460.00" y="955.00" id="3799" net="1" show="1" grparent="3802" state="1" pen="0,0,0" brush="255,255,255" thickness="1"/>
          </graphics>
        </attribute>
        <attribute name="FunctionList" type="ColList" id="3800" net="1">
          <colList row_count="1" col_count="2" active_row="0" active_col="0">
            <colList_head>
              <colList_colLabel>
                <![CDATA[Function set]]>
              </colList_colLabel>
              <colList_colLabel>
                <![CDATA[Function]]>
              </colList_colLabel>
            </colList_head>
            <colList_body>
              <colList_row nr="0">
                <colList_col nr="0">
                  <![CDATA[Main]]>
                </colList_col>
                <colList_col nr="1">
                  <![CDATA[MassAction(pc2)]]>
                </colList_col>
              </colList_row>
            </colList_body>
          </colList>
          <graphics count="1">
            <graphic xoff="25.00" yoff="30.00" x="445.00" y="985.00" id="3801" net="1" show="0" grparent="3802" state="1" pen="0,0,0" brush="255,255,255" thickness="1"/>
          </graphics>
        </attribute>
        <graphics count="1">
          <graphic x="420.00" y="955.00" id="3802" net="1" show="1" w="20.00" h="20.00" state="1" pen="128,128,128" brush="255,255,255" thickness="3"/>
        </graphics>
      </node>
      <node id="3833" net="1">
        <attribute name="Name" id="3834" net="1">
          <![CDATA[t61]]>
          <graphics count="1">
            <graphic xoff="25.00" yoff="20.00" x="445.00" y="1040.00" id="3835" net="1" show="1" grparent="3843" state="1" pen="0,0,0" brush="255,255,255" thickness="1"/>
          </graphics>
        </attribute>
        <attribute name="ID" id="3836" net="1">
          <![CDATA[84]]>
          <graphics count="1">
            <graphic xoff="25.00" yoff="20.00" x="445.00" y="1040.00" id="3837" net="1" show="0" grparent="3843" state="1" pen="0,0,0" brush="255,255,255" thickness="1"/>
          </graphics>
        </attribute>
        <attribute name="Logic" id="3838" net="1">
          <![CDATA[0]]>
          <graphics count="0"/>
        </attribute>
        <attribute name="Comment" id="3839" net="1">
          <![CDATA[]]>
          <graphics count="1">
            <graphic xoff="40.00" x="460.00" y="1020.00" id="3840" net="1" show="1" grparent="3843" state="1" pen="0,0,0" brush="255,255,255" thickness="1"/>
          </graphics>
        </attribute>
        <attribute name="FunctionList" type="ColList" id="3841" net="1">
          <colList row_count="1" col_count="2" active_row="0" active_col="0">
            <colList_head>
              <colList_colLabel>
                <![CDATA[Function set]]>
              </colList_colLabel>
              <colList_colLabel>
                <![CDATA[Function]]>
              </colList_colLabel>
            </colList_head>
            <colList_body>
              <colList_row nr="0">
                <colList_col nr="0">
                  <![CDATA[Main]]>
                </colList_col>
                <colList_col nr="1">
                  <![CDATA[pa4*MDM2*AKT_p]]>
                </colList_col>
              </colList_row>
            </colList_body>
          </colList>
          <graphics count="1">
            <graphic xoff="25.00" yoff="30.00" x="445.00" y="1050.00" id="3842" net="1" show="0" grparent="3843" state="1" pen="0,0,0" brush="255,255,255" thickness="1"/>
          </graphics>
        </attribute>
        <graphics count="1">
          <graphic x="420.00" y="1020.00" id="3843" net="1" show="1" w="20.00" h="20.00" state="1" pen="128,128,128" brush="255,255,255" thickness="3"/>
        </graphics>
      </node>
      <node id="3874" net="1">
        <attribute name="Name" id="3875" net="1">
          <![CDATA[t62]]>
          <graphics count="1">
            <graphic xoff="25.00" yoff="20.00" x="385.00" y="1045.00" id="3876" net="1" show="1" grparent="3884" state="1" pen="0,0,0" brush="255,255,255" thickness="1"/>
          </graphics>
        </attribute>
        <attribute name="ID" id="3877" net="1">
          <![CDATA[85]]>
          <graphics count="1">
            <graphic xoff="25.00" yoff="20.00" x="385.00" y="1045.00" id="3878" net="1" show="0" grparent="3884" state="1" pen="0,0,0" brush="255,255,255" thickness="1"/>
          </graphics>
        </attribute>
        <attribute name="Logic" id="3879" net="1">
          <![CDATA[0]]>
          <graphics count="0"/>
        </attribute>
        <attribute name="Comment" id="3880" net="1">
          <![CDATA[]]>
          <graphics count="1">
            <graphic xoff="40.00" x="400.00" y="1025.00" id="3881" net="1" show="1" grparent="3884" state="1" pen="0,0,0" brush="255,255,255" thickness="1"/>
          </graphics>
        </attribute>
        <attribute name="FunctionList" type="ColList" id="3882" net="1">
          <colList row_count="1" col_count="2" active_row="0" active_col="0">
            <colList_head>
              <colList_colLabel>
                <![CDATA[Function set]]>
              </colList_colLabel>
              <colList_colLabel>
                <![CDATA[Function]]>
              </colList_colLabel>
            </colList_head>
            <colList_body>
              <colList_row nr="0">
                <colList_col nr="0">
                  <![CDATA[Main]]>
                </colList_col>
                <colList_col nr="1">
                  <![CDATA[(pd7+pd9*CHK2_pn/(CHK2_pn+pm2))*MDM2]]>
                </colList_col>
              </colList_row>
            </colList_body>
          </colList>
          <graphics count="1">
            <graphic xoff="25.00" yoff="30.00" x="385.00" y="1055.00" id="3883" net="1" show="0" grparent="3884" state="1" pen="0,0,0" brush="255,255,255" thickness="1"/>
          </graphics>
        </attribute>
        <graphics count="1">
          <graphic x="360.00" y="1025.00" id="3884" net="1" show="1" w="20.00" h="20.00" state="1" pen="128,128,128" brush="255,255,255" thickness="3"/>
        </graphics>
      </node>
      <node id="3903" net="1">
        <attribute name="Name" id="3904" net="1">
          <![CDATA[t63]]>
          <graphics count="1">
            <graphic xoff="23.00" yoff="-1.00" x="503.00" y="1039.00" id="3905" net="1" show="1" grparent="3913" state="1" pen="0,0,0" brush="255,255,255" thickness="1"/>
          </graphics>
        </attribute>
        <attribute name="ID" id="3906" net="1">
          <![CDATA[86]]>
          <graphics count="1">
            <graphic xoff="25.00" yoff="20.00" x="505.00" y="1060.00" id="3907" net="1" show="0" grparent="3913" state="1" pen="0,0,0" brush="255,255,255" thickness="1"/>
          </graphics>
        </attribute>
        <attribute name="Logic" id="3908" net="1">
          <![CDATA[0]]>
          <graphics count="0"/>
        </attribute>
        <attribute name="Comment" id="3909" net="1">
          <![CDATA[]]>
          <graphics count="1">
            <graphic xoff="40.00" x="520.00" y="1040.00" id="3910" net="1" show="1" grparent="3913" state="1" pen="0,0,0" brush="255,255,255" thickness="1"/>
          </graphics>
        </attribute>
        <attribute name="FunctionList" type="ColList" id="3911" net="1">
          <colList row_count="1" col_count="2" active_row="0" active_col="0">
            <colList_head>
              <colList_colLabel>
                <![CDATA[Function set]]>
              </colList_colLabel>
              <colList_colLabel>
                <![CDATA[Function]]>
              </colList_colLabel>
            </colList_head>
            <colList_body>
              <colList_row nr="0">
                <colList_col nr="0">
                  <![CDATA[Main]]>
                </colList_col>
                <colList_col nr="1">
                  <![CDATA[MassAction(pi1)]]>
                </colList_col>
              </colList_row>
            </colList_body>
          </colList>
          <graphics count="1">
            <graphic xoff="25.00" yoff="30.00" x="505.00" y="1070.00" id="3912" net="1" show="0" grparent="3913" state="1" pen="0,0,0" brush="255,255,255" thickness="1"/>
          </graphics>
        </attribute>
        <graphics count="1">
          <graphic x="480.00" y="1040.00" id="3913" net="1" show="1" w="20.00" h="20.00" state="1" pen="128,128,128" brush="255,255,255" thickness="3"/>
        </graphics>
      </node>
      <node id="3960" net="1">
        <attribute name="Name" id="3961" net="1">
          <![CDATA[t69]]>
          <graphics count="1">
            <graphic yoff="20.00" x="560.00" y="1000.00" id="3962" net="1" show="1" grparent="3970" state="1" pen="0,0,0" brush="255,255,255" thickness="1"/>
          </graphics>
        </attribute>
        <attribute name="ID" id="3963" net="1">
          <![CDATA[87]]>
          <graphics count="1">
            <graphic xoff="25.00" yoff="20.00" x="585.00" y="1000.00" id="3964" net="1" show="0" grparent="3970" state="1" pen="0,0,0" brush="255,255,255" thickness="1"/>
          </graphics>
        </attribute>
        <attribute name="Logic" id="3965" net="1">
          <![CDATA[0]]>
          <graphics count="0"/>
        </attribute>
        <attribute name="Comment" id="3966" net="1">
          <![CDATA[]]>
          <graphics count="1">
            <graphic xoff="40.00" x="600.00" y="980.00" id="3967" net="1" show="1" grparent="3970" state="1" pen="0,0,0" brush="255,255,255" thickness="1"/>
          </graphics>
        </attribute>
        <attribute name="FunctionList" type="ColList" id="3968" net="1">
          <colList row_count="1" col_count="2" active_row="0" active_col="0">
            <colList_head>
              <colList_colLabel>
                <![CDATA[Function set]]>
              </colList_colLabel>
              <colList_colLabel>
                <![CDATA[Function]]>
              </colList_colLabel>
            </colList_head>
            <colList_body>
              <colList_row nr="0">
                <colList_col nr="0">
                  <![CDATA[Main]]>
                </colList_col>
                <colList_col nr="1">
                  <![CDATA[(pd8+pd9*CHK2_pn/(CHK2_pn+pm2))*MDM2_p]]>
                </colList_col>
              </colList_row>
            </colList_body>
          </colList>
          <graphics count="1">
            <graphic xoff="25.00" yoff="30.00" x="585.00" y="1010.00" id="3969" net="1" show="0" grparent="3970" state="1" pen="0,0,0" brush="255,255,255" thickness="1"/>
          </graphics>
        </attribute>
        <graphics count="1">
          <graphic x="560.00" y="980.00" id="3970" net="1" show="1" w="20.00" h="20.00" state="1" pen="128,128,128" brush="255,255,255" thickness="3"/>
        </graphics>
      </node>
      <node id="3995" net="1">
        <attribute name="Name" id="3996" net="1">
          <![CDATA[t64]]>
          <graphics count="1">
            <graphic yoff="-22.00" x="535.00" y="1018.00" id="3997" net="1" show="1" grparent="4005" state="1" pen="0,0,0" brush="255,255,255" thickness="1"/>
          </graphics>
        </attribute>
        <attribute name="ID" id="3998" net="1">
          <![CDATA[88]]>
          <graphics count="1">
            <graphic xoff="25.00" yoff="20.00" x="560.00" y="1060.00" id="3999" net="1" show="0" grparent="4005" state="1" pen="0,0,0" brush="255,255,255" thickness="1"/>
          </graphics>
        </attribute>
        <attribute name="Logic" id="4000" net="1">
          <![CDATA[0]]>
          <graphics count="0"/>
        </attribute>
        <attribute name="Comment" id="4001" net="1">
          <![CDATA[]]>
          <graphics count="1">
            <graphic xoff="40.00" x="575.00" y="1040.00" id="4002" net="1" show="1" grparent="4005" state="1" pen="0,0,0" brush="255,255,255" thickness="1"/>
          </graphics>
        </attribute>
        <attribute name="FunctionList" type="ColList" id="4003" net="1">
          <colList row_count="1" col_count="2" active_row="0" active_col="0">
            <colList_head>
              <colList_colLabel>
                <![CDATA[Function set]]>
              </colList_colLabel>
              <colList_colLabel>
                <![CDATA[Function]]>
              </colList_colLabel>
            </colList_head>
            <colList_body>
              <colList_row nr="0">
                <colList_col nr="0">
                  <![CDATA[Main]]>
                </colList_col>
                <colList_col nr="1">
                  <![CDATA[pa5*WIP1_n*MDM2_ppn]]>
                </colList_col>
              </colList_row>
            </colList_body>
          </colList>
          <graphics count="1">
            <graphic xoff="25.00" yoff="30.00" x="560.00" y="1070.00" id="4004" net="1" show="0" grparent="4005" state="1" pen="0,0,0" brush="255,255,255" thickness="1"/>
          </graphics>
        </attribute>
        <graphics count="1">
          <graphic x="535.00" y="1040.00" id="4005" net="1" show="1" w="20.00" h="20.00" state="1" pen="128,128,128" brush="255,255,255" thickness="3"/>
        </graphics>
      </node>
      <node id="4036" net="1">
        <attribute name="Name" id="4037" net="1">
          <![CDATA[t65]]>
          <graphics count="1">
            <graphic xoff="1.00" yoff="20.00" x="541.00" y="1140.00" id="4038" net="1" show="1" grparent="4046" state="1" pen="0,0,0" brush="255,255,255" thickness="1"/>
          </graphics>
        </attribute>
        <attribute name="ID" id="4039" net="1">
          <![CDATA[89]]>
          <graphics count="1">
            <graphic xoff="25.00" yoff="20.00" x="565.00" y="1140.00" id="4040" net="1" show="0" grparent="4046" state="1" pen="0,0,0" brush="255,255,255" thickness="1"/>
          </graphics>
        </attribute>
        <attribute name="Logic" id="4041" net="1">
          <![CDATA[0]]>
          <graphics count="0"/>
        </attribute>
        <attribute name="Comment" id="4042" net="1">
          <![CDATA[]]>
          <graphics count="1">
            <graphic xoff="40.00" x="580.00" y="1120.00" id="4043" net="1" show="1" grparent="4046" state="1" pen="0,0,0" brush="255,255,255" thickness="1"/>
          </graphics>
        </attribute>
        <attribute name="FunctionList" type="ColList" id="4044" net="1">
          <colList row_count="1" col_count="2" active_row="0" active_col="0">
            <colList_head>
              <colList_colLabel>
                <![CDATA[Function set]]>
              </colList_colLabel>
              <colList_colLabel>
                <![CDATA[Function]]>
              </colList_colLabel>
            </colList_head>
            <colList_body>
              <colList_row nr="0">
                <colList_col nr="0">
                  <![CDATA[Main]]>
                </colList_col>
                <colList_col nr="1">
                  <![CDATA[pa6*MDM2_pn*ATM_an]]>
                </colList_col>
              </colList_row>
            </colList_body>
          </colList>
          <graphics count="1">
            <graphic xoff="25.00" yoff="120.00" x="565.00" y="1240.00" id="4045" net="1" show="0" grparent="4046" state="1" pen="0,0,0" brush="255,255,255" thickness="1"/>
          </graphics>
        </attribute>
        <graphics count="1">
          <graphic x="540.00" y="1120.00" id="4046" net="1" show="1" w="20.00" h="20.00" state="1" pen="128,128,128" brush="255,255,255" thickness="3"/>
        </graphics>
      </node>
      <node id="4071" net="1">
        <attribute name="Name" id="4072" net="1">
          <![CDATA[t66]]>
          <graphics count="1">
            <graphic xoff="25.00" yoff="20.00" x="385.00" y="1100.00" id="4073" net="1" show="1" grparent="4081" state="1" pen="0,0,0" brush="255,255,255" thickness="1"/>
          </graphics>
        </attribute>
        <attribute name="ID" id="4074" net="1">
          <![CDATA[90]]>
          <graphics count="1">
            <graphic xoff="25.00" yoff="20.00" x="385.00" y="1100.00" id="4075" net="1" show="0" grparent="4081" state="1" pen="0,0,0" brush="255,255,255" thickness="1"/>
          </graphics>
        </attribute>
        <attribute name="Logic" id="4076" net="1">
          <![CDATA[0]]>
          <graphics count="0"/>
        </attribute>
        <attribute name="Comment" id="4077" net="1">
          <![CDATA[]]>
          <graphics count="1">
            <graphic xoff="40.00" x="400.00" y="1080.00" id="4078" net="1" show="1" grparent="4081" state="1" pen="0,0,0" brush="255,255,255" thickness="1"/>
          </graphics>
        </attribute>
        <attribute name="FunctionList" type="ColList" id="4079" net="1">
          <colList row_count="1" col_count="2" active_row="0" active_col="0">
            <colList_head>
              <colList_colLabel>
                <![CDATA[Function set]]>
              </colList_colLabel>
              <colList_colLabel>
                <![CDATA[Function]]>
              </colList_colLabel>
            </colList_head>
            <colList_body>
              <colList_row nr="0">
                <colList_col nr="0">
                  <![CDATA[Main]]>
                </colList_col>
                <colList_col nr="1">
                  <![CDATA[(pd8+pd9*kv*CHK2_pn/(CHK2_pn+pm2))*MDM2_pn]]>
                </colList_col>
              </colList_row>
            </colList_body>
          </colList>
          <graphics count="1">
            <graphic xoff="25.00" yoff="120.00" x="385.00" y="1200.00" id="4080" net="1" show="0" grparent="4081" state="1" pen="0,0,0" brush="255,255,255" thickness="1"/>
          </graphics>
        </attribute>
        <graphics count="1">
          <graphic x="360.00" y="1080.00" id="4081" net="1" show="1" w="20.00" h="20.00" state="1" pen="128,128,128" brush="255,255,255" thickness="3"/>
        </graphics>
      </node>
      <node id="4176" net="1">
        <attribute name="Name" id="4177" net="1">
          <![CDATA[t70]]>
          <graphics count="1">
            <graphic xoff="25.00" yoff="20.00" x="675.00" y="1100.00" id="4178" net="1" show="1" grparent="4186" state="1" pen="0,0,0" brush="255,255,255" thickness="1"/>
          </graphics>
        </attribute>
        <attribute name="ID" id="4179" net="1">
          <![CDATA[91]]>
          <graphics count="1">
            <graphic xoff="25.00" yoff="20.00" x="675.00" y="1100.00" id="4180" net="1" show="0" grparent="4186" state="1" pen="0,0,0" brush="255,255,255" thickness="1"/>
          </graphics>
        </attribute>
        <attribute name="Logic" id="4181" net="1">
          <![CDATA[0]]>
          <graphics count="0"/>
        </attribute>
        <attribute name="Comment" id="4182" net="1">
          <![CDATA[]]>
          <graphics count="1">
            <graphic xoff="145.00" yoff="115.00" x="795.00" y="1195.00" id="4183" net="1" show="1" grparent="4186" state="1" pen="0,0,0" brush="255,255,255" thickness="1"/>
          </graphics>
        </attribute>
        <attribute name="FunctionList" type="ColList" id="4184" net="1">
          <colList row_count="1" col_count="2" active_row="0" active_col="0">
            <colList_head>
              <colList_colLabel>
                <![CDATA[Function set]]>
              </colList_colLabel>
              <colList_colLabel>
                <![CDATA[Function]]>
              </colList_colLabel>
            </colList_head>
            <colList_body>
              <colList_row nr="0">
                <colList_col nr="0">
                  <![CDATA[Main]]>
                </colList_col>
                <colList_col nr="1">
                  <![CDATA[(pd8+pd9*kv*CHK2_pn/(CHK2_pn+pm2))*MDM2_ppn]]>
                </colList_col>
              </colList_row>
            </colList_body>
          </colList>
          <graphics count="1">
            <graphic xoff="25.00" yoff="30.00" x="675.00" y="1110.00" id="4185" net="1" show="0" grparent="4186" state="1" pen="0,0,0" brush="255,255,255" thickness="1"/>
          </graphics>
        </attribute>
        <graphics count="1">
          <graphic x="650.00" y="1080.00" id="4186" net="1" show="1" w="20.00" h="20.00" state="1" pen="128,128,128" brush="255,255,255" thickness="3"/>
        </graphics>
      </node>
      <node id="4211" net="1">
        <attribute name="Name" id="4212" net="1">
          <![CDATA[t67]]>
          <graphics count="1">
            <graphic xoff="-1.00" yoff="21.00" x="529.00" y="1216.00" id="4213" net="1" show="1" grparent="4221" state="1" pen="0,0,0" brush="255,255,255" thickness="1"/>
          </graphics>
        </attribute>
        <attribute name="ID" id="4214" net="1">
          <![CDATA[92]]>
          <graphics count="1">
            <graphic xoff="25.00" yoff="20.00" x="555.00" y="1215.00" id="4215" net="1" show="0" grparent="4221" state="1" pen="0,0,0" brush="255,255,255" thickness="1"/>
          </graphics>
        </attribute>
        <attribute name="Logic" id="4216" net="1">
          <![CDATA[0]]>
          <graphics count="0"/>
        </attribute>
        <attribute name="Comment" id="4217" net="1">
          <![CDATA[]]>
          <graphics count="1">
            <graphic xoff="40.00" x="570.00" y="1195.00" id="4218" net="1" show="1" grparent="4221" state="1" pen="0,0,0" brush="255,255,255" thickness="1"/>
          </graphics>
        </attribute>
        <attribute name="FunctionList" type="ColList" id="4219" net="1">
          <colList row_count="1" col_count="2" active_row="0" active_col="0">
            <colList_head>
              <colList_colLabel>
                <![CDATA[Function set]]>
              </colList_colLabel>
              <colList_colLabel>
                <![CDATA[Function]]>
              </colList_colLabel>
            </colList_head>
            <colList_body>
              <colList_row nr="0">
                <colList_col nr="0">
                  <![CDATA[Main]]>
                </colList_col>
                <colList_col nr="1">
                  <![CDATA[pa8*PIP3*(1+pa9*ATM_an)*(AKT_tot-AKT_p)]]>
                </colList_col>
              </colList_row>
            </colList_body>
          </colList>
          <graphics count="1">
            <graphic xoff="25.00" yoff="30.00" x="555.00" y="1225.00" id="4220" net="1" show="0" grparent="4221" state="1" pen="0,0,0" brush="255,255,255" thickness="1"/>
          </graphics>
        </attribute>
        <graphics count="1">
          <graphic x="530.00" y="1195.00" id="4221" net="1" show="1" w="20.00" h="20.00" state="1" pen="128,128,128" brush="255,255,255" thickness="3"/>
        </graphics>
      </node>
      <node id="4256" net="1">
        <attribute name="Name" id="4257" net="1">
          <![CDATA[t68]]>
          <graphics count="1">
            <graphic xoff="25.00" yoff="1.00" x="625.00" y="1246.00" id="4258" net="1" show="1" grparent="4266" state="1" pen="0,0,0" brush="255,255,255" thickness="1"/>
          </graphics>
        </attribute>
        <attribute name="ID" id="4259" net="1">
          <![CDATA[93]]>
          <graphics count="1">
            <graphic xoff="25.00" yoff="20.00" x="625.00" y="1265.00" id="4260" net="1" show="0" grparent="4266" state="1" pen="0,0,0" brush="255,255,255" thickness="1"/>
          </graphics>
        </attribute>
        <attribute name="Logic" id="4261" net="1">
          <![CDATA[0]]>
          <graphics count="0"/>
        </attribute>
        <attribute name="Comment" id="4262" net="1">
          <![CDATA[]]>
          <graphics count="1">
            <graphic xoff="40.00" x="640.00" y="1245.00" id="4263" net="1" show="1" grparent="4266" state="1" pen="0,0,0" brush="255,255,255" thickness="1"/>
          </graphics>
        </attribute>
        <attribute name="FunctionList" type="ColList" id="4264" net="1">
          <colList row_count="1" col_count="2" active_row="0" active_col="0">
            <colList_head>
              <colList_colLabel>
                <![CDATA[Function set]]>
              </colList_colLabel>
              <colList_colLabel>
                <![CDATA[Function]]>
              </colList_colLabel>
            </colList_head>
            <colList_body>
              <colList_row nr="0">
                <colList_col nr="0">
                  <![CDATA[Main]]>
                </colList_col>
                <colList_col nr="1">
                  <![CDATA[MassAction(pc4)]]>
                </colList_col>
              </colList_row>
            </colList_body>
          </colList>
          <graphics count="1">
            <graphic xoff="25.00" yoff="30.00" x="625.00" y="1275.00" id="4265" net="1" show="0" grparent="4266" state="1" pen="0,0,0" brush="255,255,255" thickness="1"/>
          </graphics>
        </attribute>
        <graphics count="1">
          <graphic x="600.00" y="1245.00" id="4266" net="1" show="1" w="20.00" h="20.00" state="1" pen="128,128,128" brush="255,255,255" thickness="3"/>
        </graphics>
      </node>
      <node id="8257" net="1">
        <attribute name="Name" id="8258" net="1">
          <![CDATA[t71]]>
          <graphics count="1">
            <graphic xoff="1.00" yoff="21.00" x="341.00" y="736.00" id="8259" net="1" show="1" grparent="8267" state="1" pen="0,0,0" brush="255,255,255" thickness="1"/>
          </graphics>
        </attribute>
        <attribute name="ID" id="8260" net="1">
          <![CDATA[94]]>
          <graphics count="1">
            <graphic xoff="25.00" yoff="20.00" x="365.00" y="735.00" id="8261" net="1" show="0" grparent="8267" state="1" pen="0,0,0" brush="255,255,255" thickness="1"/>
          </graphics>
        </attribute>
        <attribute name="Logic" id="8262" net="1">
          <![CDATA[0]]>
          <graphics count="0"/>
        </attribute>
        <attribute name="Comment" id="8263" net="1">
          <![CDATA[]]>
          <graphics count="1">
            <graphic xoff="40.00" x="380.00" y="715.00" id="8264" net="1" show="1" grparent="8267" state="1" pen="0,0,0" brush="255,255,255" thickness="1"/>
          </graphics>
        </attribute>
        <attribute name="FunctionList" type="ColList" id="8265" net="1">
          <colList row_count="1" col_count="2" active_row="0" active_col="0">
            <colList_head>
              <colList_colLabel>
                <![CDATA[Function set]]>
              </colList_colLabel>
              <colList_colLabel>
                <![CDATA[Function]]>
              </colList_colLabel>
            </colList_head>
            <colList_body>
              <colList_row nr="0">
                <colList_col nr="0">
                  <![CDATA[Main]]>
                </colList_col>
                <colList_col nr="1">
                  <![CDATA[na4*IKK_ii]]>
                </colList_col>
              </colList_row>
            </colList_body>
          </colList>
          <graphics count="1">
            <graphic xoff="25.00" yoff="30.00" x="365.00" y="745.00" id="8266" net="1" show="0" grparent="8267" state="1" pen="0,0,0" brush="255,255,255" thickness="1"/>
          </graphics>
        </attribute>
        <graphics count="1">
          <graphic x="340.00" y="715.00" id="8267" net="1" show="1" w="20.00" h="20.00" state="1" pen="128,128,128" brush="255,255,255" thickness="3"/>
        </graphics>
      </node>
      <node id="8286" net="1">
        <attribute name="Name" id="8287" net="1">
          <![CDATA[t72]]>
          <graphics count="1">
            <graphic xoff="25.00" yoff="20.00" x="365.00" y="650.00" id="8288" net="1" show="1" grparent="8296" state="1" pen="0,0,0" brush="255,255,255" thickness="1"/>
          </graphics>
        </attribute>
        <attribute name="ID" id="8289" net="1">
          <![CDATA[95]]>
          <graphics count="1">
            <graphic xoff="25.00" yoff="20.00" x="365.00" y="650.00" id="8290" net="1" show="0" grparent="8296" state="1" pen="0,0,0" brush="255,255,255" thickness="1"/>
          </graphics>
        </attribute>
        <attribute name="Logic" id="8291" net="1">
          <![CDATA[0]]>
          <graphics count="0"/>
        </attribute>
        <attribute name="Comment" id="8292" net="1">
          <![CDATA[]]>
          <graphics count="1">
            <graphic xoff="40.00" x="380.00" y="630.00" id="8293" net="1" show="1" grparent="8296" state="1" pen="0,0,0" brush="255,255,255" thickness="1"/>
          </graphics>
        </attribute>
        <attribute name="FunctionList" type="ColList" id="8294" net="1">
          <colList row_count="1" col_count="2" active_row="0" active_col="0">
            <colList_head>
              <colList_colLabel>
                <![CDATA[Function set]]>
              </colList_colLabel>
              <colList_colLabel>
                <![CDATA[Function]]>
              </colList_colLabel>
            </colList_head>
            <colList_body>
              <colList_row nr="0">
                <colList_col nr="0">
                  <![CDATA[Main]]>
                </colList_col>
                <colList_col nr="1">
                  <![CDATA[(na5*IKKK_a+na6*ATM_an)*IKK]]>
                </colList_col>
              </colList_row>
            </colList_body>
          </colList>
          <graphics count="1">
            <graphic xoff="25.00" yoff="30.00" x="365.00" y="660.00" id="8295" net="1" show="0" grparent="8296" state="1" pen="0,0,0" brush="255,255,255" thickness="1"/>
          </graphics>
        </attribute>
        <graphics count="1">
          <graphic x="340.00" y="630.00" id="8296" net="1" show="1" w="20.00" h="20.00" state="1" pen="128,128,128" brush="255,255,255" thickness="3"/>
        </graphics>
      </node>
      <node id="8391" net="1">
        <attribute name="Name" id="8392" net="1">
          <![CDATA[t73]]>
          <graphics count="1">
            <graphic xoff="7.00" yoff="-23.00" x="377.00" y="547.00" id="8393" net="1" show="1" grparent="8401" state="1" pen="0,0,0" brush="255,255,255" thickness="1"/>
          </graphics>
        </attribute>
        <attribute name="ID" id="8394" net="1">
          <![CDATA[96]]>
          <graphics count="1">
            <graphic xoff="25.00" yoff="20.00" x="395.00" y="590.00" id="8395" net="1" show="0" grparent="8401" state="1" pen="0,0,0" brush="255,255,255" thickness="1"/>
          </graphics>
        </attribute>
        <attribute name="Logic" id="8396" net="1">
          <![CDATA[0]]>
          <graphics count="0"/>
        </attribute>
        <attribute name="Comment" id="8397" net="1">
          <![CDATA[]]>
          <graphics count="1">
            <graphic xoff="40.00" x="410.00" y="570.00" id="8398" net="1" show="1" grparent="8401" state="1" pen="0,0,0" brush="255,255,255" thickness="1"/>
          </graphics>
        </attribute>
        <attribute name="FunctionList" type="ColList" id="8399" net="1">
          <colList row_count="1" col_count="2" active_row="0" active_col="0">
            <colList_head>
              <colList_colLabel>
                <![CDATA[Function set]]>
              </colList_colLabel>
              <colList_colLabel>
                <![CDATA[Function]]>
              </colList_colLabel>
            </colList_head>
            <colList_body>
              <colList_row nr="0">
                <colList_col nr="0">
                  <![CDATA[Main]]>
                </colList_col>
                <colList_col nr="1">
                  <![CDATA[nc2*IKK_a*(nm4+A20)/nm4]]>
                </colList_col>
              </colList_row>
            </colList_body>
          </colList>
          <graphics count="1">
            <graphic xoff="25.00" yoff="30.00" x="395.00" y="600.00" id="8400" net="1" show="0" grparent="8401" state="1" pen="0,0,0" brush="255,255,255" thickness="1"/>
          </graphics>
        </attribute>
        <graphics count="1">
          <graphic x="370.00" y="570.00" id="8401" net="1" show="1" w="20.00" h="20.00" state="1" pen="128,128,128" brush="255,255,255" thickness="3"/>
        </graphics>
      </node>
      <node id="8432" net="1">
        <attribute name="Name" id="8433" net="1">
          <![CDATA[t74]]>
          <graphics count="1">
            <graphic yoff="22.00" x="320.00" y="1212.00" id="8434" net="1" show="1" grparent="8442" state="1" pen="0,0,0" brush="255,255,255" thickness="1"/>
          </graphics>
        </attribute>
        <attribute name="ID" id="8435" net="1">
          <![CDATA[97]]>
          <graphics count="1">
            <graphic xoff="25.00" yoff="20.00" x="345.00" y="1210.00" id="8436" net="1" show="0" grparent="8442" state="1" pen="0,0,0" brush="255,255,255" thickness="1"/>
          </graphics>
        </attribute>
        <attribute name="Logic" id="8437" net="1">
          <![CDATA[0]]>
          <graphics count="0"/>
        </attribute>
        <attribute name="Comment" id="8438" net="1">
          <![CDATA[]]>
          <graphics count="1">
            <graphic xoff="40.00" x="360.00" y="1190.00" id="8439" net="1" show="1" grparent="8442" state="1" pen="0,0,0" brush="255,255,255" thickness="1"/>
          </graphics>
        </attribute>
        <attribute name="FunctionList" type="ColList" id="8440" net="1">
          <colList row_count="1" col_count="2" active_row="0" active_col="0">
            <colList_head>
              <colList_colLabel>
                <![CDATA[Function set]]>
              </colList_colLabel>
              <colList_colLabel>
                <![CDATA[Function]]>
              </colList_colLabel>
            </colList_head>
            <colList_body>
              <colList_row nr="0">
                <colList_col nr="0">
                  <![CDATA[Main]]>
                </colList_col>
                <colList_col nr="1">
                  <![CDATA[pt3*PTEN_t]]>
                </colList_col>
              </colList_row>
            </colList_body>
          </colList>
          <graphics count="1">
            <graphic xoff="25.00" yoff="30.00" x="345.00" y="1220.00" id="8441" net="1" show="0" grparent="8442" state="1" pen="0,0,0" brush="255,255,255" thickness="1"/>
          </graphics>
        </attribute>
        <graphics count="1">
          <graphic x="320.00" y="1190.00" id="8442" net="1" show="1" w="20.00" h="20.00" state="1" pen="128,128,128" brush="255,255,255" thickness="3"/>
        </graphics>
      </node>
      <node id="8461" net="1">
        <attribute name="Name" id="8462" net="1">
          <![CDATA[t75]]>
          <graphics count="1">
            <graphic xoff="25.00" x="395.00" y="1150.00" id="8463" net="1" show="1" grparent="8471" state="1" pen="0,0,0" brush="255,255,255" thickness="1"/>
          </graphics>
        </attribute>
        <attribute name="ID" id="8464" net="1">
          <![CDATA[98]]>
          <graphics count="1">
            <graphic xoff="25.00" yoff="20.00" x="395.00" y="1170.00" id="8465" net="1" show="0" grparent="8471" state="1" pen="0,0,0" brush="255,255,255" thickness="1"/>
          </graphics>
        </attribute>
        <attribute name="Logic" id="8466" net="1">
          <![CDATA[0]]>
          <graphics count="0"/>
        </attribute>
        <attribute name="Comment" id="8467" net="1">
          <![CDATA[]]>
          <graphics count="1">
            <graphic xoff="40.00" x="410.00" y="1150.00" id="8468" net="1" show="1" grparent="8471" state="1" pen="0,0,0" brush="255,255,255" thickness="1"/>
          </graphics>
        </attribute>
        <attribute name="FunctionList" type="ColList" id="8469" net="1">
          <colList row_count="1" col_count="2" active_row="0" active_col="0">
            <colList_head>
              <colList_colLabel>
                <![CDATA[Function set]]>
              </colList_colLabel>
              <colList_colLabel>
                <![CDATA[Function]]>
              </colList_colLabel>
            </colList_head>
            <colList_body>
              <colList_row nr="0">
                <colList_col nr="0">
                  <![CDATA[Main]]>
                </colList_col>
                <colList_col nr="1">
                  <![CDATA[MassAction(pd11)]]>
                </colList_col>
              </colList_row>
            </colList_body>
          </colList>
          <graphics count="1">
            <graphic xoff="25.00" yoff="30.00" x="395.00" y="1180.00" id="8470" net="1" show="0" grparent="8471" state="1" pen="0,0,0" brush="255,255,255" thickness="1"/>
          </graphics>
        </attribute>
        <graphics count="1">
          <graphic x="370.00" y="1150.00" id="8471" net="1" show="1" w="20.00" h="20.00" state="1" pen="128,128,128" brush="255,255,255" thickness="3"/>
        </graphics>
      </node>
      <node id="8484" net="1">
        <attribute name="Name" id="8485" net="1">
          <![CDATA[t76]]>
          <graphics count="1">
            <graphic xoff="-20.00" x="200.00" y="195.00" id="8486" net="1" show="1" grparent="8494" state="1" pen="0,0,0" brush="255,255,255" thickness="1"/>
          </graphics>
        </attribute>
        <attribute name="ID" id="8487" net="1">
          <![CDATA[99]]>
          <graphics count="1">
            <graphic xoff="25.00" yoff="20.00" x="245.00" y="215.00" id="8488" net="1" show="0" grparent="8494" state="1" pen="0,0,0" brush="255,255,255" thickness="1"/>
          </graphics>
        </attribute>
        <attribute name="Logic" id="8489" net="1">
          <![CDATA[0]]>
          <graphics count="0"/>
        </attribute>
        <attribute name="Comment" id="8490" net="1">
          <![CDATA[]]>
          <graphics count="1">
            <graphic xoff="40.00" x="260.00" y="195.00" id="8491" net="1" show="1" grparent="8494" state="1" pen="0,0,0" brush="255,255,255" thickness="1"/>
          </graphics>
        </attribute>
        <attribute name="FunctionList" type="ColList" id="8492" net="1">
          <colList row_count="1" col_count="2" active_row="0" active_col="0">
            <colList_head>
              <colList_colLabel>
                <![CDATA[Function set]]>
              </colList_colLabel>
              <colList_colLabel>
                <![CDATA[Function]]>
              </colList_colLabel>
            </colList_head>
            <colList_body>
              <colList_row nr="0">
                <colList_col nr="0">
                  <![CDATA[Main]]>
                </colList_col>
                <colList_col nr="1">
                  <![CDATA[MassAction(nk1)]]>
                </colList_col>
              </colList_row>
            </colList_body>
          </colList>
          <graphics count="1">
            <graphic xoff="25.00" yoff="30.00" x="245.00" y="225.00" id="8493" net="1" show="0" grparent="8494" state="1" pen="0,0,0" brush="255,255,255" thickness="1"/>
          </graphics>
        </attribute>
        <graphics count="1">
          <graphic x="220.00" y="195.00" id="8494" net="1" show="1" w="20.00" h="20.00" state="1" pen="128,128,128" brush="255,255,255" thickness="3"/>
        </graphics>
      </node>
      <node id="8519" net="1">
        <attribute name="Name" id="8520" net="1">
          <![CDATA[t77]]>
          <graphics count="1">
            <graphic xoff="3.00" yoff="-16.00" x="123.00" y="149.00" id="8521" net="1" show="1" grparent="8529" state="1" pen="0,0,0" brush="255,255,255" thickness="1"/>
          </graphics>
        </attribute>
        <attribute name="ID" id="8522" net="1">
          <![CDATA[100]]>
          <graphics count="1">
            <graphic xoff="25.00" yoff="20.00" x="145.00" y="185.00" id="8523" net="1" show="0" grparent="8529" state="1" pen="0,0,0" brush="255,255,255" thickness="1"/>
          </graphics>
        </attribute>
        <attribute name="Logic" id="8524" net="1">
          <![CDATA[0]]>
          <graphics count="0"/>
        </attribute>
        <attribute name="Comment" id="8525" net="1">
          <![CDATA[]]>
          <graphics count="1">
            <graphic xoff="40.00" x="160.00" y="165.00" id="8526" net="1" show="1" grparent="8529" state="1" pen="0,0,0" brush="255,255,255" thickness="1"/>
          </graphics>
        </attribute>
        <attribute name="FunctionList" type="ColList" id="8527" net="1">
          <colList row_count="1" col_count="2" active_row="0" active_col="0">
            <colList_head>
              <colList_colLabel>
                <![CDATA[Function set]]>
              </colList_colLabel>
              <colList_colLabel>
                <![CDATA[Function]]>
              </colList_colLabel>
            </colList_head>
            <colList_body>
              <colList_row nr="0">
                <colList_col nr="0">
                  <![CDATA[Main]]>
                </colList_col>
                <colList_col nr="1">
                  <![CDATA[MassAction(nd1)]]>
                </colList_col>
              </colList_row>
            </colList_body>
          </colList>
          <graphics count="1">
            <graphic xoff="25.00" yoff="30.00" x="145.00" y="195.00" id="8528" net="1" show="0" grparent="8529" state="1" pen="0,0,0" brush="255,255,255" thickness="1"/>
          </graphics>
        </attribute>
        <graphics count="1">
          <graphic x="120.00" y="165.00" id="8529" net="1" show="1" w="20.00" h="20.00" state="1" pen="128,128,128" brush="255,255,255" thickness="3"/>
        </graphics>
      </node>
      <node id="8548" net="1">
        <attribute name="Name" id="8549" net="1">
          <![CDATA[t78]]>
          <graphics count="1">
            <graphic xoff="1.00" yoff="21.00" x="256.00" y="251.00" id="8550" net="1" show="1" grparent="8558" state="1" pen="0,0,0" brush="255,255,255" thickness="1"/>
          </graphics>
        </attribute>
        <attribute name="ID" id="8551" net="1">
          <![CDATA[101]]>
          <graphics count="1">
            <graphic xoff="25.00" yoff="20.00" x="280.00" y="250.00" id="8552" net="1" show="0" grparent="8558" state="1" pen="0,0,0" brush="255,255,255" thickness="1"/>
          </graphics>
        </attribute>
        <attribute name="Logic" id="8553" net="1">
          <![CDATA[0]]>
          <graphics count="0"/>
        </attribute>
        <attribute name="Comment" id="8554" net="1">
          <![CDATA[]]>
          <graphics count="1">
            <graphic xoff="40.00" x="295.00" y="230.00" id="8555" net="1" show="1" grparent="8558" state="1" pen="0,0,0" brush="255,255,255" thickness="1"/>
          </graphics>
        </attribute>
        <attribute name="FunctionList" type="ColList" id="8556" net="1">
          <colList row_count="1" col_count="2" active_row="0" active_col="0">
            <colList_head>
              <colList_colLabel>
                <![CDATA[Function set]]>
              </colList_colLabel>
              <colList_colLabel>
                <![CDATA[Function]]>
              </colList_colLabel>
            </colList_head>
            <colList_body>
              <colList_row nr="0">
                <colList_col nr="0">
                  <![CDATA[Main]]>
                </colList_col>
                <colList_col nr="1">
                  <![CDATA[nk2*NFKB*IKBA]]>
                </colList_col>
              </colList_row>
            </colList_body>
          </colList>
          <graphics count="1">
            <graphic xoff="25.00" yoff="30.00" x="280.00" y="260.00" id="8557" net="1" show="0" grparent="8558" state="1" pen="0,0,0" brush="255,255,255" thickness="1"/>
          </graphics>
        </attribute>
        <graphics count="1">
          <graphic x="255.00" y="230.00" id="8558" net="1" show="1" w="20.00" h="20.00" state="1" pen="128,128,128" brush="255,255,255" thickness="3"/>
        </graphics>
      </node>
      <node id="8583" net="1">
        <attribute name="Name" id="8584" net="1">
          <![CDATA[t79]]>
          <graphics count="1">
            <graphic xoff="1.00" yoff="20.00" x="386.00" y="185.00" id="8585" net="1" show="1" grparent="8593" state="1" pen="0,0,0" brush="255,255,255" thickness="1"/>
          </graphics>
        </attribute>
        <attribute name="ID" id="8586" net="1">
          <![CDATA[102]]>
          <graphics count="1">
            <graphic xoff="25.00" yoff="20.00" x="410.00" y="185.00" id="8587" net="1" show="0" grparent="8593" state="1" pen="0,0,0" brush="255,255,255" thickness="1"/>
          </graphics>
        </attribute>
        <attribute name="Logic" id="8588" net="1">
          <![CDATA[0]]>
          <graphics count="0"/>
        </attribute>
        <attribute name="Comment" id="8589" net="1">
          <![CDATA[]]>
          <graphics count="1">
            <graphic xoff="40.00" x="425.00" y="165.00" id="8590" net="1" show="1" grparent="8593" state="1" pen="0,0,0" brush="255,255,255" thickness="1"/>
          </graphics>
        </attribute>
        <attribute name="FunctionList" type="ColList" id="8591" net="1">
          <colList row_count="1" col_count="2" active_row="0" active_col="0">
            <colList_head>
              <colList_colLabel>
                <![CDATA[Function set]]>
              </colList_colLabel>
              <colList_colLabel>
                <![CDATA[Function]]>
              </colList_colLabel>
            </colList_head>
            <colList_body>
              <colList_row nr="0">
                <colList_col nr="0">
                  <![CDATA[Main]]>
                </colList_col>
                <colList_col nr="1">
                  <![CDATA[MassAction(ni1)]]>
                </colList_col>
              </colList_row>
            </colList_body>
          </colList>
          <graphics count="1">
            <graphic xoff="25.00" yoff="30.00" x="410.00" y="195.00" id="8592" net="1" show="0" grparent="8593" state="1" pen="0,0,0" brush="255,255,255" thickness="1"/>
          </graphics>
        </attribute>
        <graphics count="1">
          <graphic x="385.00" y="165.00" id="8593" net="1" show="1" w="20.00" h="20.00" state="1" pen="128,128,128" brush="255,255,255" thickness="3"/>
        </graphics>
      </node>
      <node id="8618" net="1">
        <attribute name="Name" id="8619" net="1">
          <![CDATA[t80]]>
          <graphics count="1">
            <graphic xoff="30.00" x="560.00" y="125.00" id="8620" net="1" show="1" grparent="8628" state="1" pen="0,0,0" brush="255,255,255" thickness="1"/>
          </graphics>
        </attribute>
        <attribute name="ID" id="8621" net="1">
          <![CDATA[103]]>
          <graphics count="1">
            <graphic xoff="25.00" yoff="20.00" x="555.00" y="145.00" id="8622" net="1" show="0" grparent="8628" state="1" pen="0,0,0" brush="255,255,255" thickness="1"/>
          </graphics>
        </attribute>
        <attribute name="Logic" id="8623" net="1">
          <![CDATA[0]]>
          <graphics count="0"/>
        </attribute>
        <attribute name="Comment" id="8624" net="1">
          <![CDATA[]]>
          <graphics count="1">
            <graphic xoff="40.00" x="570.00" y="125.00" id="8625" net="1" show="1" grparent="8628" state="1" pen="0,0,0" brush="255,255,255" thickness="1"/>
          </graphics>
        </attribute>
        <attribute name="FunctionList" type="ColList" id="8626" net="1">
          <colList row_count="1" col_count="2" active_row="0" active_col="0">
            <colList_head>
              <colList_colLabel>
                <![CDATA[Function set]]>
              </colList_colLabel>
              <colList_colLabel>
                <![CDATA[Function]]>
              </colList_colLabel>
            </colList_head>
            <colList_body>
              <colList_row nr="0">
                <colList_col nr="0">
                  <![CDATA[Main]]>
                </colList_col>
                <colList_col nr="1">
                  <![CDATA[MassAction(nk2*kv)]]>
                </colList_col>
              </colList_row>
            </colList_body>
          </colList>
          <graphics count="1">
            <graphic xoff="25.00" yoff="30.00" x="555.00" y="155.00" id="8627" net="1" show="0" grparent="8628" state="1" pen="0,0,0" brush="255,255,255" thickness="1"/>
          </graphics>
        </attribute>
        <graphics count="1">
          <graphic x="530.00" y="125.00" id="8628" net="1" show="1" w="20.00" h="20.00" state="1" pen="128,128,128" brush="255,255,255" thickness="3"/>
        </graphics>
      </node>
      <node id="8653" net="1">
        <attribute name="Name" id="8654" net="1">
          <![CDATA[t81]]>
          <graphics count="1">
            <graphic xoff="-22.00" yoff="2.00" x="163.00" y="127.00" id="8655" net="1" show="1" grparent="8663" state="1" pen="0,0,0" brush="255,255,255" thickness="1"/>
          </graphics>
        </attribute>
        <attribute name="ID" id="8656" net="1">
          <![CDATA[104]]>
          <graphics count="1">
            <graphic xoff="25.00" yoff="20.00" x="210.00" y="145.00" id="8657" net="1" show="0" grparent="8663" state="1" pen="0,0,0" brush="255,255,255" thickness="1"/>
          </graphics>
        </attribute>
        <attribute name="Logic" id="8658" net="1">
          <![CDATA[0]]>
          <graphics count="0"/>
        </attribute>
        <attribute name="Comment" id="8659" net="1">
          <![CDATA[]]>
          <graphics count="1">
            <graphic xoff="40.00" x="225.00" y="125.00" id="8660" net="1" show="1" grparent="8663" state="1" pen="0,0,0" brush="255,255,255" thickness="1"/>
          </graphics>
        </attribute>
        <attribute name="FunctionList" type="ColList" id="8661" net="1">
          <colList row_count="1" col_count="2" active_row="0" active_col="0">
            <colList_head>
              <colList_colLabel>
                <![CDATA[Function set]]>
              </colList_colLabel>
              <colList_colLabel>
                <![CDATA[Function]]>
              </colList_colLabel>
            </colList_head>
            <colList_body>
              <colList_row nr="0">
                <colList_col nr="0">
                  <![CDATA[Main]]>
                </colList_col>
                <colList_col nr="1">
                  <![CDATA[MassAction(ne2)]]>
                </colList_col>
              </colList_row>
            </colList_body>
          </colList>
          <graphics count="1">
            <graphic xoff="25.00" yoff="30.00" x="210.00" y="155.00" id="8662" net="1" show="0" grparent="8663" state="1" pen="0,0,0" brush="255,255,255" thickness="1"/>
          </graphics>
        </attribute>
        <graphics count="1">
          <graphic x="185.00" y="125.00" id="8663" net="1" show="1" w="20.00" h="20.00" state="1" pen="128,128,128" brush="255,255,255" thickness="3"/>
        </graphics>
      </node>
      <node id="8682" net="1">
        <attribute name="Name" id="8683" net="1">
          <![CDATA[t82]]>
          <graphics count="1">
            <graphic xoff="25.00" yoff="20.00" x="210.00" y="305.00" id="8684" net="1" show="1" grparent="8692" state="1" pen="0,0,0" brush="255,255,255" thickness="1"/>
          </graphics>
        </attribute>
        <attribute name="ID" id="8685" net="1">
          <![CDATA[105]]>
          <graphics count="1">
            <graphic xoff="25.00" yoff="20.00" x="210.00" y="305.00" id="8686" net="1" show="0" grparent="8692" state="1" pen="0,0,0" brush="255,255,255" thickness="1"/>
          </graphics>
        </attribute>
        <attribute name="Logic" id="8687" net="1">
          <![CDATA[0]]>
          <graphics count="0"/>
        </attribute>
        <attribute name="Comment" id="8688" net="1">
          <![CDATA[]]>
          <graphics count="1">
            <graphic xoff="40.00" x="225.00" y="285.00" id="8689" net="1" show="1" grparent="8692" state="1" pen="0,0,0" brush="255,255,255" thickness="1"/>
          </graphics>
        </attribute>
        <attribute name="FunctionList" type="ColList" id="8690" net="1">
          <colList row_count="1" col_count="2" active_row="0" active_col="0">
            <colList_head>
              <colList_colLabel>
                <![CDATA[Function set]]>
              </colList_colLabel>
              <colList_colLabel>
                <![CDATA[Function]]>
              </colList_colLabel>
            </colList_head>
            <colList_body>
              <colList_row nr="0">
                <colList_col nr="0">
                  <![CDATA[Main]]>
                </colList_col>
                <colList_col nr="1">
                  <![CDATA[na1*IKK_a*IKBANFKB]]>
                </colList_col>
              </colList_row>
            </colList_body>
          </colList>
          <graphics count="1">
            <graphic xoff="25.00" yoff="15.00" x="210.00" y="300.00" id="8691" net="1" show="0" grparent="8692" state="1" pen="0,0,0" brush="255,255,255" thickness="1"/>
          </graphics>
        </attribute>
        <graphics count="1">
          <graphic x="185.00" y="285.00" id="8692" net="1" show="1" w="20.00" h="20.00" state="1" pen="128,128,128" brush="255,255,255" thickness="3"/>
        </graphics>
      </node>
      <node id="8751" net="1">
        <attribute name="Name" id="8752" net="1">
          <![CDATA[t83]]>
          <graphics count="1">
            <graphic xoff="5.00" yoff="21.00" x="325.00" y="406.00" id="8753" net="1" show="1" grparent="8761" state="1" pen="0,0,0" brush="255,255,255" thickness="1"/>
          </graphics>
        </attribute>
        <attribute name="ID" id="8754" net="1">
          <![CDATA[106]]>
          <graphics count="1">
            <graphic xoff="50.00" yoff="-30.00" x="370.00" y="355.00" id="8755" net="1" show="0" grparent="8761" state="1" pen="0,0,0" brush="255,255,255" thickness="1"/>
          </graphics>
        </attribute>
        <attribute name="Logic" id="8756" net="1">
          <![CDATA[0]]>
          <graphics count="0"/>
        </attribute>
        <attribute name="Comment" id="8757" net="1">
          <![CDATA[]]>
          <graphics count="1">
            <graphic xoff="65.00" yoff="-50.00" x="385.00" y="335.00" id="8758" net="1" show="1" grparent="8761" state="1" pen="0,0,0" brush="255,255,255" thickness="1"/>
          </graphics>
        </attribute>
        <attribute name="FunctionList" type="ColList" id="8759" net="1">
          <colList row_count="1" col_count="2" active_row="0" active_col="0">
            <colList_head>
              <colList_colLabel>
                <![CDATA[Function set]]>
              </colList_colLabel>
              <colList_colLabel>
                <![CDATA[Function]]>
              </colList_colLabel>
            </colList_head>
            <colList_body>
              <colList_row nr="0">
                <colList_col nr="0">
                  <![CDATA[Main]]>
                </colList_col>
                <colList_col nr="1">
                  <![CDATA[nt1*IKBA_t]]>
                </colList_col>
              </colList_row>
            </colList_body>
          </colList>
          <graphics count="1">
            <graphic xoff="50.00" yoff="-20.00" x="370.00" y="365.00" id="8760" net="1" show="0" grparent="8761" state="1" pen="0,0,0" brush="255,255,255" thickness="1"/>
          </graphics>
        </attribute>
        <graphics count="1">
          <graphic x="320.00" y="385.00" id="8761" net="1" show="1" w="20.00" h="20.00" state="1" pen="128,128,128" brush="255,255,255" thickness="3"/>
        </graphics>
      </node>
      <node id="8786" net="1">
        <attribute name="Name" id="8787" net="1">
          <![CDATA[t84]]>
          <graphics count="1">
            <graphic yoff="-18.00" x="450.00" y="302.00" id="8788" net="1" show="1" grparent="8796" state="1" pen="0,0,0" brush="255,255,255" thickness="1"/>
          </graphics>
        </attribute>
        <attribute name="ID" id="8789" net="1">
          <![CDATA[107]]>
          <graphics count="1">
            <graphic xoff="25.00" yoff="20.00" x="475.00" y="340.00" id="8790" net="1" show="0" grparent="8796" state="1" pen="0,0,0" brush="255,255,255" thickness="1"/>
          </graphics>
        </attribute>
        <attribute name="Logic" id="8791" net="1">
          <![CDATA[0]]>
          <graphics count="0"/>
        </attribute>
        <attribute name="Comment" id="8792" net="1">
          <![CDATA[]]>
          <graphics count="1">
            <graphic xoff="40.00" x="490.00" y="320.00" id="8793" net="1" show="1" grparent="8796" state="1" pen="0,0,0" brush="255,255,255" thickness="1"/>
          </graphics>
        </attribute>
        <attribute name="FunctionList" type="ColList" id="8794" net="1">
          <colList row_count="1" col_count="2" active_row="0" active_col="0">
            <colList_head>
              <colList_colLabel>
                <![CDATA[Function set]]>
              </colList_colLabel>
              <colList_colLabel>
                <![CDATA[Function]]>
              </colList_colLabel>
            </colList_head>
            <colList_body>
              <colList_row nr="0">
                <colList_col nr="0">
                  <![CDATA[Main]]>
                </colList_col>
                <colList_col nr="1">
                  <![CDATA[MassAction(ne1)]]>
                </colList_col>
              </colList_row>
            </colList_body>
          </colList>
          <graphics count="1">
            <graphic xoff="25.00" yoff="30.00" x="475.00" y="350.00" id="8795" net="1" show="0" grparent="8796" state="1" pen="0,0,0" brush="255,255,255" thickness="1"/>
          </graphics>
        </attribute>
        <graphics count="1">
          <graphic x="450.00" y="320.00" id="8796" net="1" show="1" w="20.00" h="20.00" state="1" pen="128,128,128" brush="255,255,255" thickness="3"/>
        </graphics>
      </node>
      <node id="8815" net="1">
        <attribute name="Name" id="8816" net="1">
          <![CDATA[t85]]>
          <graphics count="1">
            <graphic xoff="-24.00" yoff="4.00" x="361.00" y="409.00" id="8817" net="1" show="1" grparent="8825" state="1" pen="0,0,0" brush="255,255,255" thickness="1"/>
          </graphics>
        </attribute>
        <attribute name="ID" id="8818" net="1">
          <![CDATA[108]]>
          <graphics count="1">
            <graphic xoff="25.00" yoff="20.00" x="410.00" y="425.00" id="8819" net="1" show="0" grparent="8825" state="1" pen="0,0,0" brush="255,255,255" thickness="1"/>
          </graphics>
        </attribute>
        <attribute name="Logic" id="8820" net="1">
          <![CDATA[0]]>
          <graphics count="0"/>
        </attribute>
        <attribute name="Comment" id="8821" net="1">
          <![CDATA[]]>
          <graphics count="1">
            <graphic xoff="40.00" x="425.00" y="405.00" id="8822" net="1" show="1" grparent="8825" state="1" pen="0,0,0" brush="255,255,255" thickness="1"/>
          </graphics>
        </attribute>
        <attribute name="FunctionList" type="ColList" id="8823" net="1">
          <colList row_count="1" col_count="2" active_row="0" active_col="0">
            <colList_head>
              <colList_colLabel>
                <![CDATA[Function set]]>
              </colList_colLabel>
              <colList_colLabel>
                <![CDATA[Function]]>
              </colList_colLabel>
            </colList_head>
            <colList_body>
              <colList_row nr="0">
                <colList_col nr="0">
                  <![CDATA[Main]]>
                </colList_col>
                <colList_col nr="1">
                  <![CDATA[na2*IKK_a*IKBA]]>
                </colList_col>
              </colList_row>
            </colList_body>
          </colList>
          <graphics count="1">
            <graphic xoff="25.00" yoff="30.00" x="410.00" y="435.00" id="8824" net="1" show="0" grparent="8825" state="1" pen="0,0,0" brush="255,255,255" thickness="1"/>
          </graphics>
        </attribute>
        <graphics count="1">
          <graphic x="385.00" y="405.00" id="8825" net="1" show="1" w="20.00" h="20.00" state="1" pen="128,128,128" brush="255,255,255" thickness="3"/>
        </graphics>
      </node>
      <node id="8850" net="1">
        <attribute name="Name" id="8851" net="1">
          <![CDATA[t86]]>
          <graphics count="1">
            <graphic yoff="15.00" x="450.00" y="385.00" id="8852" net="1" show="1" grparent="8860" state="1" pen="0,0,0" brush="255,255,255" thickness="1"/>
          </graphics>
        </attribute>
        <attribute name="ID" id="8853" net="1">
          <![CDATA[109]]>
          <graphics count="1">
            <graphic xoff="25.00" yoff="20.00" x="475.00" y="390.00" id="8854" net="1" show="0" grparent="8860" state="1" pen="0,0,0" brush="255,255,255" thickness="1"/>
          </graphics>
        </attribute>
        <attribute name="Logic" id="8855" net="1">
          <![CDATA[0]]>
          <graphics count="0"/>
        </attribute>
        <attribute name="Comment" id="8856" net="1">
          <![CDATA[]]>
          <graphics count="1">
            <graphic xoff="40.00" x="490.00" y="370.00" id="8857" net="1" show="1" grparent="8860" state="1" pen="0,0,0" brush="255,255,255" thickness="1"/>
          </graphics>
        </attribute>
        <attribute name="FunctionList" type="ColList" id="8858" net="1">
          <colList row_count="1" col_count="2" active_row="0" active_col="0">
            <colList_head>
              <colList_colLabel>
                <![CDATA[Function set]]>
              </colList_colLabel>
              <colList_colLabel>
                <![CDATA[Function]]>
              </colList_colLabel>
            </colList_head>
            <colList_body>
              <colList_row nr="0">
                <colList_col nr="0">
                  <![CDATA[Main]]>
                </colList_col>
                <colList_col nr="1">
                  <![CDATA[MassAction(ni2)]]>
                </colList_col>
              </colList_row>
            </colList_body>
          </colList>
          <graphics count="1">
            <graphic xoff="25.00" yoff="30.00" x="475.00" y="400.00" id="8859" net="1" show="0" grparent="8860" state="1" pen="0,0,0" brush="255,255,255" thickness="1"/>
          </graphics>
        </attribute>
        <graphics count="1">
          <graphic x="450.00" y="370.00" id="8860" net="1" show="1" w="20.00" h="20.00" state="1" pen="128,128,128" brush="255,255,255" thickness="3"/>
        </graphics>
      </node>
      <node id="8885" net="1">
        <attribute name="Name" id="8886" net="1">
          <![CDATA[t87]]>
          <graphics count="1">
            <graphic xoff="-23.00" yoff="-3.00" x="297.00" y="322.00" id="8887" net="1" show="1" grparent="8895" state="1" pen="0,0,0" brush="255,255,255" thickness="1"/>
          </graphics>
        </attribute>
        <attribute name="ID" id="8888" net="1">
          <![CDATA[110]]>
          <graphics count="1">
            <graphic xoff="25.00" yoff="20.00" x="345.00" y="345.00" id="8889" net="1" show="0" grparent="8895" state="1" pen="0,0,0" brush="255,255,255" thickness="1"/>
          </graphics>
        </attribute>
        <attribute name="Logic" id="8890" net="1">
          <![CDATA[0]]>
          <graphics count="0"/>
        </attribute>
        <attribute name="Comment" id="8891" net="1">
          <![CDATA[]]>
          <graphics count="1">
            <graphic xoff="40.00" x="360.00" y="325.00" id="8892" net="1" show="1" grparent="8895" state="1" pen="0,0,0" brush="255,255,255" thickness="1"/>
          </graphics>
        </attribute>
        <attribute name="FunctionList" type="ColList" id="8893" net="1">
          <colList row_count="1" col_count="2" active_row="0" active_col="0">
            <colList_head>
              <colList_colLabel>
                <![CDATA[Function set]]>
              </colList_colLabel>
              <colList_colLabel>
                <![CDATA[Function]]>
              </colList_colLabel>
            </colList_head>
            <colList_body>
              <colList_row nr="0">
                <colList_col nr="0">
                  <![CDATA[Main]]>
                </colList_col>
                <colList_col nr="1">
                  <![CDATA[MassAction(nd3)]]>
                </colList_col>
              </colList_row>
            </colList_body>
          </colList>
          <graphics count="1">
            <graphic xoff="25.00" yoff="30.00" x="345.00" y="355.00" id="8894" net="1" show="0" grparent="8895" state="1" pen="0,0,0" brush="255,255,255" thickness="1"/>
          </graphics>
        </attribute>
        <graphics count="1">
          <graphic x="320.00" y="325.00" id="8895" net="1" show="1" w="20.00" h="20.00" state="1" pen="128,128,128" brush="255,255,255" thickness="3"/>
        </graphics>
      </node>
      <node id="8914" net="1">
        <attribute name="Name" id="8915" net="1">
          <![CDATA[t88]]>
          <graphics count="1">
            <graphic xoff="8.00" yoff="20.00" x="478.00" y="425.00" id="8916" net="1" show="1" grparent="8924" state="1" pen="0,0,0" brush="255,255,255" thickness="1"/>
          </graphics>
        </attribute>
        <attribute name="ID" id="8917" net="1">
          <![CDATA[111]]>
          <graphics count="1">
            <graphic xoff="25.00" yoff="20.00" x="495.00" y="425.00" id="8918" net="1" show="0" grparent="8924" state="1" pen="0,0,0" brush="255,255,255" thickness="1"/>
          </graphics>
        </attribute>
        <attribute name="Logic" id="8919" net="1">
          <![CDATA[0]]>
          <graphics count="0"/>
        </attribute>
        <attribute name="Comment" id="8920" net="1">
          <![CDATA[]]>
          <graphics count="1">
            <graphic xoff="40.00" x="510.00" y="405.00" id="8921" net="1" show="1" grparent="8924" state="1" pen="0,0,0" brush="255,255,255" thickness="1"/>
          </graphics>
        </attribute>
        <attribute name="FunctionList" type="ColList" id="8922" net="1">
          <colList row_count="1" col_count="2" active_row="0" active_col="0">
            <colList_head>
              <colList_colLabel>
                <![CDATA[Function set]]>
              </colList_colLabel>
              <colList_colLabel>
                <![CDATA[Function]]>
              </colList_colLabel>
            </colList_head>
            <colList_body>
              <colList_row nr="0">
                <colList_col nr="0">
                  <![CDATA[Main]]>
                </colList_col>
                <colList_col nr="1">
                  <![CDATA[MassAction(nd1)]]>
                </colList_col>
              </colList_row>
            </colList_body>
          </colList>
          <graphics count="1">
            <graphic xoff="25.00" yoff="30.00" x="495.00" y="435.00" id="8923" net="1" show="0" grparent="8924" state="1" pen="0,0,0" brush="255,255,255" thickness="1"/>
          </graphics>
        </attribute>
        <graphics count="1">
          <graphic x="470.00" y="405.00" id="8924" net="1" show="1" w="20.00" h="20.00" state="1" pen="128,128,128" brush="255,255,255" thickness="3"/>
        </graphics>
      </node>
      <node id="8937" net="1">
        <attribute name="Name" id="8938" net="1">
          <![CDATA[t89]]>
          <graphics count="1">
            <graphic xoff="7.00" yoff="21.00" x="317.00" y="531.00" id="8939" net="1" show="1" grparent="8947" state="1" pen="0,0,0" brush="255,255,255" thickness="1"/>
          </graphics>
        </attribute>
        <attribute name="ID" id="8940" net="1">
          <![CDATA[112]]>
          <graphics count="1">
            <graphic xoff="25.00" yoff="20.00" x="335.00" y="530.00" id="8941" net="1" show="0" grparent="8947" state="1" pen="0,0,0" brush="255,255,255" thickness="1"/>
          </graphics>
        </attribute>
        <attribute name="Logic" id="8942" net="1">
          <![CDATA[0]]>
          <graphics count="0"/>
        </attribute>
        <attribute name="Comment" id="8943" net="1">
          <![CDATA[]]>
          <graphics count="1">
            <graphic xoff="40.00" x="350.00" y="510.00" id="8944" net="1" show="1" grparent="8947" state="1" pen="0,0,0" brush="255,255,255" thickness="1"/>
          </graphics>
        </attribute>
        <attribute name="FunctionList" type="ColList" id="8945" net="1">
          <colList row_count="1" col_count="2" active_row="0" active_col="0">
            <colList_head>
              <colList_colLabel>
                <![CDATA[Function set]]>
              </colList_colLabel>
              <colList_colLabel>
                <![CDATA[Function]]>
              </colList_colLabel>
            </colList_head>
            <colList_body>
              <colList_row nr="0">
                <colList_col nr="0">
                  <![CDATA[Main]]>
                </colList_col>
                <colList_col nr="1">
                  <![CDATA[nt2*A20_t]]>
                </colList_col>
              </colList_row>
            </colList_body>
          </colList>
          <graphics count="1">
            <graphic xoff="25.00" yoff="30.00" x="335.00" y="540.00" id="8946" net="1" show="0" grparent="8947" state="1" pen="0,0,0" brush="255,255,255" thickness="1"/>
          </graphics>
        </attribute>
        <graphics count="1">
          <graphic x="310.00" y="510.00" id="8947" net="1" show="1" w="20.00" h="20.00" state="1" pen="128,128,128" brush="255,255,255" thickness="3"/>
        </graphics>
      </node>
      <node id="8966" net="1">
        <attribute name="Name" id="8967" net="1">
          <![CDATA[t90]]>
          <graphics count="1">
            <graphic xoff="25.00" yoff="20.00" x="375.00" y="490.00" id="8968" net="1" show="1" grparent="8976" state="1" pen="0,0,0" brush="255,255,255" thickness="1"/>
          </graphics>
        </attribute>
        <attribute name="ID" id="8969" net="1">
          <![CDATA[113]]>
          <graphics count="1">
            <graphic xoff="25.00" yoff="20.00" x="375.00" y="490.00" id="8970" net="1" show="0" grparent="8976" state="1" pen="0,0,0" brush="255,255,255" thickness="1"/>
          </graphics>
        </attribute>
        <attribute name="Logic" id="8971" net="1">
          <![CDATA[0]]>
          <graphics count="0"/>
        </attribute>
        <attribute name="Comment" id="8972" net="1">
          <![CDATA[]]>
          <graphics count="1">
            <graphic xoff="40.00" x="390.00" y="470.00" id="8973" net="1" show="1" grparent="8976" state="1" pen="0,0,0" brush="255,255,255" thickness="1"/>
          </graphics>
        </attribute>
        <attribute name="FunctionList" type="ColList" id="8974" net="1">
          <colList row_count="1" col_count="2" active_row="0" active_col="0">
            <colList_head>
              <colList_colLabel>
                <![CDATA[Function set]]>
              </colList_colLabel>
              <colList_colLabel>
                <![CDATA[Function]]>
              </colList_colLabel>
            </colList_head>
            <colList_body>
              <colList_row nr="0">
                <colList_col nr="0">
                  <![CDATA[Main]]>
                </colList_col>
                <colList_col nr="1">
                  <![CDATA[MassAction(nd4)]]>
                </colList_col>
              </colList_row>
            </colList_body>
          </colList>
          <graphics count="1">
            <graphic xoff="25.00" yoff="30.00" x="375.00" y="500.00" id="8975" net="1" show="0" grparent="8976" state="1" pen="0,0,0" brush="255,255,255" thickness="1"/>
          </graphics>
        </attribute>
        <graphics count="1">
          <graphic x="350.00" y="470.00" id="8976" net="1" show="1" w="20.00" h="20.00" state="1" pen="128,128,128" brush="255,255,255" thickness="3"/>
        </graphics>
      </node>
      <node id="8989" net="1">
        <attribute name="Name" id="8990" net="1">
          <![CDATA[t91]]>
          <graphics count="1">
            <graphic xoff="10.00" yoff="20.00" x="260.00" y="705.00" id="8991" net="1" show="1" grparent="8999" state="1" pen="0,0,0" brush="255,255,255" thickness="1"/>
          </graphics>
        </attribute>
        <attribute name="ID" id="8992" net="1">
          <![CDATA[114]]>
          <graphics count="1">
            <graphic xoff="25.00" yoff="20.00" x="275.00" y="705.00" id="8993" net="1" show="0" grparent="8999" state="1" pen="0,0,0" brush="255,255,255" thickness="1"/>
          </graphics>
        </attribute>
        <attribute name="Logic" id="8994" net="1">
          <![CDATA[0]]>
          <graphics count="0"/>
        </attribute>
        <attribute name="Comment" id="8995" net="1">
          <![CDATA[]]>
          <graphics count="1">
            <graphic xoff="40.00" x="290.00" y="685.00" id="8996" net="1" show="1" grparent="8999" state="1" pen="0,0,0" brush="255,255,255" thickness="1"/>
          </graphics>
        </attribute>
        <attribute name="FunctionList" type="ColList" id="8997" net="1">
          <colList row_count="1" col_count="2" active_row="0" active_col="0">
            <colList_head>
              <colList_colLabel>
                <![CDATA[Function set]]>
              </colList_colLabel>
              <colList_colLabel>
                <![CDATA[Function]]>
              </colList_colLabel>
            </colList_head>
            <colList_body>
              <colList_row nr="0">
                <colList_col nr="0">
                  <![CDATA[Main]]>
                </colList_col>
                <colList_col nr="1">
                  <![CDATA[MassAction(nc1)]]>
                </colList_col>
              </colList_row>
            </colList_body>
          </colList>
          <graphics count="1">
            <graphic xoff="25.00" yoff="30.00" x="275.00" y="715.00" id="8998" net="1" show="0" grparent="8999" state="1" pen="0,0,0" brush="255,255,255" thickness="1"/>
          </graphics>
        </attribute>
        <graphics count="1">
          <graphic x="250.00" y="685.00" id="8999" net="1" show="1" w="20.00" h="20.00" state="1" pen="128,128,128" brush="255,255,255" thickness="3"/>
        </graphics>
      </node>
      <node id="9024" net="1">
        <attribute name="Name" id="9025" net="1">
          <![CDATA[t92]]>
          <graphics count="1">
            <graphic xoff="-11.00" yoff="-22.00" x="239.00" y="573.00" id="9026" net="1" show="1" grparent="9034" state="1" pen="0,0,0" brush="255,255,255" thickness="1"/>
          </graphics>
        </attribute>
        <attribute name="ID" id="9027" net="1">
          <![CDATA[115]]>
          <graphics count="1">
            <graphic xoff="25.00" yoff="20.00" x="275.00" y="615.00" id="9028" net="1" show="0" grparent="9034" state="1" pen="0,0,0" brush="255,255,255" thickness="1"/>
          </graphics>
        </attribute>
        <attribute name="Logic" id="9029" net="1">
          <![CDATA[0]]>
          <graphics count="0"/>
        </attribute>
        <attribute name="Comment" id="9030" net="1">
          <![CDATA[]]>
          <graphics count="1">
            <graphic xoff="40.00" x="290.00" y="595.00" id="9031" net="1" show="1" grparent="9034" state="1" pen="0,0,0" brush="255,255,255" thickness="1"/>
          </graphics>
        </attribute>
        <attribute name="FunctionList" type="ColList" id="9032" net="1">
          <colList row_count="1" col_count="2" active_row="0" active_col="0">
            <colList_head>
              <colList_colLabel>
                <![CDATA[Function set]]>
              </colList_colLabel>
              <colList_colLabel>
                <![CDATA[Function]]>
              </colList_colLabel>
            </colList_head>
            <colList_body>
              <colList_row nr="0">
                <colList_col nr="0">
                  <![CDATA[Main]]>
                </colList_col>
                <colList_col nr="1">
                  <![CDATA[na3*Ra*IKKK*nm2/(nm2+A20)]]>
                </colList_col>
              </colList_row>
            </colList_body>
          </colList>
          <graphics count="1">
            <graphic xoff="25.00" yoff="30.00" x="275.00" y="625.00" id="9033" net="1" show="0" grparent="9034" state="1" pen="0,0,0" brush="255,255,255" thickness="1"/>
          </graphics>
        </attribute>
        <graphics count="1">
          <graphic x="250.00" y="595.00" id="9034" net="1" show="1" w="20.00" h="20.00" state="1" pen="128,128,128" brush="255,255,255" thickness="3"/>
        </graphics>
      </node>
      <node id="9098" net="1">
        <attribute name="Name" id="9099" net="1">
          <![CDATA[t93]]>
          <graphics count="1">
            <graphic xoff="4.00" yoff="-21.00" x="414.00" y="489.00" id="9100" net="1" show="1" grparent="9108" state="1" pen="0,0,0" brush="255,255,255" thickness="1"/>
          </graphics>
        </attribute>
        <attribute name="ID" id="9101" net="1">
          <![CDATA[116]]>
          <graphics count="1">
            <graphic xoff="25.00" yoff="20.00" x="435.00" y="530.00" id="9102" net="1" show="0" grparent="9108" state="1" pen="0,0,0" brush="255,255,255" thickness="1"/>
          </graphics>
        </attribute>
        <attribute name="Logic" id="9103" net="1">
          <![CDATA[0]]>
          <graphics count="0"/>
        </attribute>
        <attribute name="Comment" id="9104" net="1">
          <![CDATA[]]>
          <graphics count="1">
            <graphic xoff="40.00" x="450.00" y="510.00" id="9105" net="1" show="1" grparent="9108" state="1" pen="0,0,0" brush="255,255,255" thickness="1"/>
          </graphics>
        </attribute>
        <attribute name="FunctionList" type="ColList" id="9106" net="1">
          <colList row_count="1" col_count="2" active_row="0" active_col="0">
            <colList_head>
              <colList_colLabel>
                <![CDATA[Function set]]>
              </colList_colLabel>
              <colList_colLabel>
                <![CDATA[Function]]>
              </colList_colLabel>
            </colList_head>
            <colList_body>
              <colList_row nr="0">
                <colList_col nr="0">
                  <![CDATA[Main]]>
                </colList_col>
                <colList_col nr="1">
                  <![CDATA[nc2*IKK_a*(nm4+A20)/nm4]]>
                </colList_col>
              </colList_row>
            </colList_body>
          </colList>
          <graphics count="1">
            <graphic xoff="25.00" yoff="30.00" x="435.00" y="540.00" id="9107" net="1" show="0" grparent="9108" state="1" pen="0,0,0" brush="255,255,255" thickness="1"/>
          </graphics>
        </attribute>
        <graphics count="1">
          <graphic x="410.00" y="510.00" id="9108" net="1" show="1" w="20.00" h="20.00" state="1" pen="128,128,128" brush="255,255,255" thickness="3"/>
        </graphics>
      </node>
      <node id="9140" net="1">
        <attribute name="Name" id="9141" net="1">
          <![CDATA[t94]]>
          <graphics count="1">
            <graphic xoff="3.00" yoff="-23.00" x="508.00" y="487.00" id="9142" net="1" show="1" grparent="9150" state="1" pen="0,0,0" brush="255,255,255" thickness="1"/>
          </graphics>
        </attribute>
        <attribute name="ID" id="9143" net="1">
          <![CDATA[117]]>
          <graphics count="1">
            <graphic xoff="25.00" yoff="20.00" x="530.00" y="530.00" id="9144" net="1" show="0" grparent="9150" state="1" pen="0,0,0" brush="255,255,255" thickness="1"/>
          </graphics>
        </attribute>
        <attribute name="Logic" id="9145" net="1">
          <![CDATA[0]]>
          <graphics count="0"/>
        </attribute>
        <attribute name="Comment" id="9146" net="1">
          <![CDATA[]]>
          <graphics count="1">
            <graphic xoff="40.00" x="545.00" y="510.00" id="9147" net="1" show="1" grparent="9150" state="1" pen="0,0,0" brush="255,255,255" thickness="1"/>
          </graphics>
        </attribute>
        <attribute name="FunctionList" type="ColList" id="9148" net="1">
          <colList row_count="1" col_count="2" active_row="0" active_col="0">
            <colList_head>
              <colList_colLabel>
                <![CDATA[Function set]]>
              </colList_colLabel>
              <colList_colLabel>
                <![CDATA[Function]]>
              </colList_colLabel>
            </colList_head>
            <colList_body>
              <colList_row nr="0">
                <colList_col nr="0">
                  <![CDATA[Main]]>
                </colList_col>
                <colList_col nr="1">
                  <![CDATA[MassAction(na4)]]>
                </colList_col>
              </colList_row>
            </colList_body>
          </colList>
          <graphics count="1">
            <graphic xoff="25.00" yoff="30.00" x="530.00" y="540.00" id="9149" net="1" show="0" grparent="9150" state="1" pen="0,0,0" brush="255,255,255" thickness="1"/>
          </graphics>
        </attribute>
        <graphics count="1">
          <graphic x="505.00" y="510.00" id="9150" net="1" show="1" w="20.00" h="20.00" state="1" pen="128,128,128" brush="255,255,255" thickness="3"/>
        </graphics>
      </node>
      <node id="9169" net="1">
        <attribute name="Name" id="9170" net="1">
          <![CDATA[t95]]>
          <graphics count="1">
            <graphic xoff="-19.00" yoff="-1.00" x="536.00" y="464.00" id="9171" net="1" show="1" grparent="9179" state="1" pen="0,0,0" brush="255,255,255" thickness="1"/>
          </graphics>
        </attribute>
        <attribute name="ID" id="9172" net="1">
          <![CDATA[118]]>
[truncated: 820,915 more chars]
